# Supplementary material for: 2-(Methoxy­meth­oxy)-1-(4-oxobicyclo­[3.1.0]hexan-1-yl)ethyl 4-nitro­benzoate
Source: Acta Crystallogr Sect E Struct Rep Online. 2007 Dec 21;64(Pt 1):o329. doi: 10.1107/S160053680706686X (PMC2915371; doi:10.1107/S160053680706686X)
Supplement: Supplementary file 1 [file e-64-0o329-sup1.cif]

##############################################################################
###                                                                        ###
###        Electronic paper (Acta Crystallographica Section E)             ###
###                                                                        ###
##############################################################################
#                                                                            #
# This CIF contains the data in a paper accepted for publication in Acta     #
# Crystallographica Section E. It conforms to the requirements of Notes      #
# for Authors for Section E, and has been peer reviewed under the auspices   #
# of the IUCr Commission on Journals.                                        #
#                                                                            #
# Full details of the Crystallographic Information File format               #
# are given in the paper "The Crystallographic Information File (CIF):       #
# a New Standard Archive File for Crystallography" by S. R. Hall, F. H.      #
# Allen and I. D. Brown [Acta Cryst. (1991), A47, 655-685].                  #
#                                                                            #
# The current version of the core CIF dictionary is obtainable from          #
# ftp://ftp.iucr.org/pub/cif_core.dic. The current version number is 2.1.    #
#                                                                            #
# Software is freely available for graphical display of the structure(s) in  #
# this CIF.  For information consult the CIF home page http://www.iucr.org/  #
# cif/home.html                                                              #
#                                                                            #
##############################################################################
                                             
data_I
_audit_creation_method     SHELXL-97
_chemical_name_systematic
;
2-(Methoxymethoxy)-1-(4-oxobicyclo[3.1.0]hexan-1-yl)ethyl 4-nitrobenzoate
;
_chemical_name_common     ?
_chemical_formula_moiety     'C17 H19 N O7'
_chemical_formula_sum     'C17 H19 N O7'
_chemical_formula_iupac     'C17 H19 N O7'
_chemical_formula_weight     349.33
_chemical_melting_point     ?
_symmetry_cell_setting     Triclinic
_symmetry_space_group_name_H-M     'P -1'
_symmetry_space_group_name_Hall     '-P 1'
loop_
    _symmetry_equiv_pos_as_xyz
    'x, y, z'
    '-x, -y, -z'
_cell_length_a     8.3387(5)
_cell_length_b     10.1389(6)
_cell_length_c     10.4935(6)
_cell_angle_alpha     98.5259(8)
_cell_angle_beta     100.4967(8)
_cell_angle_gamma     101.1562(7)
_cell_volume     840.22(9)
_cell_formula_units_Z     2
_cell_measurement_reflns_used     7818
_cell_measurement_theta_min     2.55
_cell_measurement_theta_max     27.48
_cell_measurement_temperature     193(2)
_exptl_crystal_description     fragment
_exptl_crystal_colour     colourless
_exptl_crystal_size_max     0.52
_exptl_crystal_size_mid     0.50
_exptl_crystal_size_min     0.47
_exptl_crystal_density_diffrn     1.381
_exptl_crystal_density_meas     ?
_exptl_crystal_density_method     'not measured'
_exptl_crystal_F_000     368
_exptl_absorpt_coefficient_mu     0.108
_exptl_absorpt_correction_type     multi-scan
_exptl_absorpt_process_details     '(SADABS; Sheldrick, 2003)'
_exptl_absorpt_correction_T_min     0.9459
_exptl_absorpt_correction_T_max     0.9509
_exptl_special_details
;
;
_diffrn_ambient_temperature     193(2)
_diffrn_radiation_type     MoK\a
_diffrn_radiation_wavelength     0.71073
_diffrn_radiation_source     'fine-focus sealed tube'
_diffrn_radiation_monochromator     graphite
_diffrn_measurement_device_type
                   'Bruker PLATFORM diffractometer/SMART 1000 CCD area-detector'
_diffrn_measurement_method     \w
_diffrn_detector_area_resol_mean     8.192
_diffrn_reflns_number     7436
_diffrn_reflns_av_R_equivalents     0.0093
_diffrn_reflns_av_sigmaI/netI     0.0136
_diffrn_reflns_theta_min     2.01
_diffrn_reflns_theta_max     27.50
_diffrn_reflns_theta_full     25.25
_diffrn_measured_fraction_theta_max     0.989
_diffrn_measured_fraction_theta_full     0.994
_diffrn_reflns_limit_h_min     -10
_diffrn_reflns_limit_h_max     10
_diffrn_reflns_limit_k_min     -13
_diffrn_reflns_limit_k_max     13
_diffrn_reflns_limit_l_min     -13
_diffrn_reflns_limit_l_max     13
_diffrn_standards_number     0
_diffrn_standards_interval_time     0
_diffrn_standards_decay_%     0
_refine_special_details
;
 Refinement of F^2^ against ALL reflections.  The weighted R-factor wR and
 goodness of fit S are based on F^2^, conventional R-factors R are based
 on F, with F set to zero for negative F^2^. The threshold expression of
 F^2^ > 2sigma(F^2^) is used only for calculating R-factors(gt) etc. and is
 not relevant to the choice of reflections for refinement.  R-factors based
 on F^2^ are statistically about twice as large as those based on F, and R-
 factors based on ALL data will be even larger.
;
_reflns_number_total     3825
_reflns_number_gt     3476
_reflns_threshold_expression     I>2\s(I)
_refine_ls_structure_factor_coef     Fsqd
_refine_ls_matrix_type     full
_refine_ls_R_factor_all     0.0450
_refine_ls_R_factor_gt     0.0420
_refine_ls_wR_factor_gt     0.1167
_refine_ls_wR_factor_ref     0.1201
_refine_ls_goodness_of_fit_ref     1.053
_refine_ls_restrained_S_all     1.053
_refine_ls_number_reflns     3825
_refine_ls_number_parameters     227
_refine_ls_number_restraints     0
_refine_ls_hydrogen_treatment     constr
_refine_ls_weighting_scheme     calc
_refine_ls_weighting_details
         'calc w=1/[\s^2^(Fo^2^)+(0.0703P)^2^+0.1568P] where P=(Fo^2^+2Fc^2^)/3'
_atom_sites_solution_hydrogens     geom
_atom_sites_solution_primary     direct
_atom_sites_solution_secondary     difmap
_refine_ls_shift/su_max     0.013
_refine_ls_shift/su_mean     0.000
_refine_diff_density_max     0.313
_refine_diff_density_min     -0.167
_refine_ls_extinction_method     none
_refine_ls_extinction_coef     ?
loop_
    _atom_type_symbol
    _atom_type_description
    _atom_type_scat_dispersion_real
    _atom_type_scat_dispersion_imag
    _atom_type_scat_source
    'C' 'C' 0.0033 0.0016
                         'International Tables Vol C Tables 4.2.6.8 and 6.1.1.4'
    'H' 'H' 0.0000 0.0000
                         'International Tables Vol C Tables 4.2.6.8 and 6.1.1.4'
    'N' 'N' 0.0061 0.0033
                         'International Tables Vol C Tables 4.2.6.8 and 6.1.1.4'
    'O' 'O' 0.0106 0.0060
                         'International Tables Vol C Tables 4.2.6.8 and 6.1.1.4'
_computing_data_collection     'SMART (Bruker, 1997)'
_computing_cell_refinement     'SAINT (Bruker, 1997)'
_computing_data_reduction     'SAINT (Bruker, 1997)'
_computing_structure_solution     'SHELXS97 (Sheldrick, 1990)'
_computing_structure_refinement     'SHELXL97 (Sheldrick, 1997a)'
_computing_molecular_graphics     'SHELXTL (Sheldrick, 1997b)'
_computing_publication_material     'SHELXTL (Sheldrick, 1997b)'
loop_
    _atom_site_type_symbol
    _atom_site_label
    _atom_site_fract_x
    _atom_site_fract_y
    _atom_site_fract_z
    _atom_site_U_iso_or_equiv
    _atom_site_adp_type
    _atom_site_calc_flag
    _atom_site_refinement_flags
    _atom_site_occupancy
    _atom_site_disorder_assembly
    _atom_site_disorder_group
    O O1 0.09546(12) 0.07242(11) 0.73892(11) 0.0553(3) Uani d . 1 . .
    O O2 0.27720(9) 0.22849(8) 0.35099(8) 0.03307(19) Uani d . 1 . .
    O O3 0.36653(10) 0.48159(9) 0.28812(8) 0.0367(2) Uani d . 1 . .
    O O4 0.19060(11) 0.53166(10) 0.10951(9) 0.0469(2) Uani d . 1 . .
    O O5 0.54644(13) 0.22855(12) 0.42875(11) 0.0650(3) Uani d . 1 . .
    O O6 0.43439(13) -0.32377(10) -0.08313(10) 0.0534(3) Uani d . 1 . .
    O O7 0.18678(14) -0.29604(11) -0.15763(10) 0.0602(3) Uani d . 1 . .
    N N 0.32018(14) -0.26560(10) -0.07714(10) 0.0398(2) Uani d . 1 . .
    C C1 0.16536(13) 0.31828(10) 0.53155(10) 0.0302(2) Uani d . 1 . .
    C C2 -0.01745(14) 0.24464(13) 0.47296(12) 0.0384(3) Uani d . 1 . .
    H H2A -0.0267 0.1788 0.3908 0.046 Uiso calc R 1 . .
    H H2B -0.0864 0.3112 0.4527 0.046 Uiso calc R 1 . .
    C C3 -0.07499(15) 0.16936(15) 0.57953(14) 0.0458(3) Uani d . 1 . .
    H H3A -0.1392 0.2220 0.6298 0.055 Uiso calc R 1 . .
    H H3B -0.1466 0.0775 0.5389 0.055 Uiso calc R 1 . .
    C C4 0.08438(15) 0.15744(12) 0.66935(12) 0.0391(3) Uani d . 1 . .
    C C5 0.22604(14) 0.26104(11) 0.65309(11) 0.0344(2) Uani d . 1 . .
    H H5 0.3421 0.2453 0.6717 0.041 Uiso calc R 1 . .
    C C6 0.19962(16) 0.40686(12) 0.66433(11) 0.0379(3) Uani d . 1 . .
    H H6A 0.1024 0.4264 0.6994 0.046 Uiso calc R 1 . .
    H H6B 0.3003 0.4831 0.6890 0.046 Uiso calc R 1 . .
    C C7 0.28480(13) 0.35255(10) 0.44415(10) 0.0294(2) Uani d . 1 . .
    H H7 0.4011 0.3873 0.4990 0.035 Uiso calc R 1 . .
    C C8 0.24071(13) 0.45645(11) 0.36257(11) 0.0331(2) Uani d . 1 . .
    H H8A 0.1291 0.4203 0.3028 0.040 Uiso calc R 1 . .
    H H8B 0.2384 0.5422 0.4206 0.040 Uiso calc R 1 . .
    C C9 0.34064(15) 0.57459(13) 0.20414(12) 0.0414(3) Uani d . 1 . .
    H H9A 0.3415 0.6636 0.2582 0.050 Uiso calc R 1 . .
    H H9B 0.4348 0.5892 0.1586 0.050 Uiso calc R 1 . .
    C C10 0.18474(19) 0.41015(17) 0.01905(14) 0.0547(4) Uani d . 1 . .
    H H10A 0.0777 0.3849 -0.0454 0.066 Uiso calc R 1 . .
    H H10B 0.1956 0.3356 0.0674 0.066 Uiso calc R 1 . .
    H H10C 0.2769 0.4264 -0.0270 0.066 Uiso calc R 1 . .
    C C11 0.41618(14) 0.18250(11) 0.35071(11) 0.0332(2) Uani d . 1 . .
    C C12 0.38783(13) 0.06385(10) 0.23884(10) 0.0297(2) Uani d . 1 . .
    C C13 0.52157(14) 0.00427(11) 0.22180(11) 0.0328(2) Uani d . 1 . .
    H H13 0.6274 0.0381 0.2811 0.039 Uiso calc R 1 . .
    C C14 0.50030(14) -0.10469(11) 0.11803(11) 0.0328(2) Uani d . 1 . .
    H H14 0.5905 -0.1461 0.1051 0.039 Uiso calc R 1 . .
    C C15 0.34449(14) -0.15100(10) 0.03447(10) 0.0317(2) Uani d . 1 . .
    C C16 0.20974(15) -0.09435(12) 0.04924(12) 0.0385(3) Uani d . 1 . .
    H H16 0.1041 -0.1290 -0.0101 0.046 Uiso calc R 1 . .
    C C17 0.23241(14) 0.01446(12) 0.15285(12) 0.0361(2) Uani d . 1 . .
    H H17 0.1416 0.0553 0.1651 0.043 Uiso calc R 1 . .
loop_
    _atom_site_aniso_label
    _atom_site_aniso_U_11
    _atom_site_aniso_U_22
    _atom_site_aniso_U_33
    _atom_site_aniso_U_12
    _atom_site_aniso_U_13
    _atom_site_aniso_U_23
    O1 0.0480(5) 0.0566(6) 0.0701(7) 0.0130(4) 0.0196(5) 0.0295(5)
    O2 0.0283(4) 0.0314(4) 0.0349(4) 0.0070(3) 0.0051(3) -0.0062(3)
    O3 0.0310(4) 0.0466(5) 0.0339(4) 0.0100(3) 0.0069(3) 0.0108(3)
    O4 0.0386(5) 0.0592(6) 0.0436(5) 0.0144(4) 0.0021(4) 0.0154(4)
    O5 0.0436(5) 0.0701(7) 0.0627(6) 0.0286(5) -0.0171(5) -0.0310(5)
    O6 0.0586(6) 0.0459(5) 0.0544(6) 0.0203(4) 0.0154(5) -0.0091(4)
    O7 0.0642(7) 0.0551(6) 0.0463(5) 0.0174(5) -0.0092(5) -0.0168(4)
    N 0.0500(6) 0.0325(5) 0.0347(5) 0.0094(4) 0.0092(4) -0.0001(4)
    C1 0.0295(5) 0.0306(5) 0.0287(5) 0.0084(4) 0.0044(4) 0.0006(4)
    C2 0.0277(5) 0.0490(6) 0.0357(6) 0.0080(5) 0.0045(4) 0.0033(5)
    C3 0.0306(6) 0.0577(8) 0.0489(7) 0.0069(5) 0.0108(5) 0.0110(6)
    C4 0.0372(6) 0.0409(6) 0.0414(6) 0.0102(5) 0.0132(5) 0.0075(5)
    C5 0.0317(5) 0.0365(5) 0.0335(5) 0.0081(4) 0.0040(4) 0.0052(4)
    C6 0.0446(6) 0.0356(6) 0.0311(5) 0.0095(5) 0.0081(5) -0.0018(4)
    C7 0.0277(5) 0.0277(5) 0.0292(5) 0.0063(4) 0.0042(4) -0.0033(4)
    C8 0.0310(5) 0.0350(5) 0.0332(5) 0.0091(4) 0.0075(4) 0.0035(4)
    C9 0.0384(6) 0.0440(6) 0.0402(6) 0.0055(5) 0.0052(5) 0.0126(5)
    C10 0.0476(7) 0.0665(9) 0.0422(7) 0.0082(6) -0.0013(6) 0.0063(6)
    C11 0.0316(5) 0.0335(5) 0.0326(5) 0.0104(4) 0.0040(4) 0.0004(4)
    C12 0.0307(5) 0.0282(5) 0.0294(5) 0.0071(4) 0.0065(4) 0.0028(4)
    C13 0.0304(5) 0.0332(5) 0.0332(5) 0.0096(4) 0.0033(4) 0.0024(4)
    C14 0.0354(5) 0.0314(5) 0.0345(5) 0.0128(4) 0.0099(4) 0.0057(4)
    C15 0.0400(6) 0.0260(5) 0.0285(5) 0.0068(4) 0.0089(4) 0.0025(4)
    C16 0.0314(5) 0.0375(6) 0.0395(6) 0.0054(4) 0.0012(4) -0.0040(5)
    C17 0.0292(5) 0.0366(5) 0.0397(6) 0.0095(4) 0.0057(4) -0.0018(4)
_geom_special_details
;
 All esds (except the esd in the dihedral angle between two l.s. planes)
 are estimated using the full covariance matrix.  The cell esds are taken
 into account individually in the estimation of esds in distances, angles
 and torsion angles; correlations between esds in cell parameters are only
 used when they are defined by crystal symmetry.  An approximate (isotropic)
 treatment of cell esds is used for estimating esds involving l.s. planes.
;
loop_
    _geom_bond_atom_site_label_1
    _geom_bond_atom_site_label_2
    _geom_bond_site_symmetry_2
    _geom_bond_distance
    _geom_bond_publ_flag
    O1 C4 . 1.2155(16) ?
    O2 C11 . 1.3306(13) ?
    O2 C7 . 1.4573(11) ?
    O3 C9 . 1.4029(14) ?
    O3 C8 . 1.4249(13) ?
    O4 C9 . 1.3962(14) ?
    O4 C10 . 1.4262(18) ?
    O5 C11 . 1.1978(14) ?
    O6 N . 1.2194(14) ?
    O7 N . 1.2222(14) ?
    N C15 . 1.4771(13) ?
    C1 C6 . 1.4880(14) ?
    C1 C7 . 1.4991(15) ?
    C1 C5 . 1.5223(15) ?
    C1 C2 . 1.5301(15) ?
    C2 C3 . 1.5395(18) ?
    C2 H2A . 0.9900 ?
    C2 H2B . 0.9900 ?
    C3 C4 . 1.5194(17) ?
    C3 H3A . 0.9900 ?
    C3 H3B . 0.9900 ?
    C4 C5 . 1.4746(16) ?
    C5 C6 . 1.5271(16) ?
    C5 H5 . 1.0000 ?
    C6 H6A . 0.9900 ?
    C6 H6B . 0.9900 ?
    C7 C8 . 1.5100(15) ?
    C7 H7 . 1.0000 ?
    C8 H8A . 0.9900 ?
    C8 H8B . 0.9900 ?
    C9 H9A . 0.9900 ?
    C9 H9B . 0.9900 ?
    C10 H10A . 0.9800 ?
    C10 H10B . 0.9800 ?
    C10 H10C . 0.9800 ?
    C11 C12 . 1.5005(14) ?
    C12 C17 . 1.3905(15) ?
    C12 C13 . 1.3936(15) ?
    C13 C14 . 1.3909(15) ?
    C13 H13 . 0.9500 ?
    C14 C15 . 1.3799(15) ?
    C14 H14 . 0.9500 ?
    C15 C16 . 1.3796(16) ?
    C16 C17 . 1.3870(15) ?
    C16 H16 . 0.9500 ?
    C17 H17 . 0.9500 ?
loop_
    _geom_angle_atom_site_label_1
    _geom_angle_atom_site_label_2
    _geom_angle_atom_site_label_3
    _geom_angle_site_symmetry_1
    _geom_angle_site_symmetry_3
    _geom_angle
    _geom_angle_publ_flag
    C11 O2 C7 . . 118.68(8) ?
    C9 O3 C8 . . 113.65(9) ?
    C9 O4 C10 . . 112.74(10) ?
    O6 N O7 . . 124.19(10) ?
    O6 N C15 . . 117.96(10) ?
    O7 N C15 . . 117.85(10) ?
    C6 C1 C7 . . 117.45(9) ?
    C6 C1 C5 . . 60.96(7) ?
    C7 C1 C5 . . 118.28(9) ?
    C6 C1 C2 . . 116.10(9) ?
    C7 C1 C2 . . 120.97(9) ?
    C5 C1 C2 . . 108.03(9) ?
    C1 C2 C3 . . 105.52(9) ?
    C1 C2 H2A . . 110.6 ?
    C3 C2 H2A . . 110.6 ?
    C1 C2 H2B . . 110.6 ?
    C3 C2 H2B . . 110.6 ?
    H2A C2 H2B . . 108.8 ?
    C4 C3 C2 . . 105.68(9) ?
    C4 C3 H3A . . 110.6 ?
    C2 C3 H3A . . 110.6 ?
    C4 C3 H3B . . 110.6 ?
    C2 C3 H3B . . 110.6 ?
    H3A C3 H3B . . 108.7 ?
    O1 C4 C5 . . 125.17(11) ?
    O1 C4 C3 . . 125.78(11) ?
    C5 C4 C3 . . 108.97(10) ?
    C4 C5 C1 . . 107.41(9) ?
    C4 C5 C6 . . 115.41(10) ?
    C1 C5 C6 . . 58.41(7) ?
    C4 C5 H5 . . 119.9 ?
    C1 C5 H5 . . 119.9 ?
    C6 C5 H5 . . 119.9 ?
    C1 C6 C5 . . 60.63(7) ?
    C1 C6 H6A . . 117.7 ?
    C5 C6 H6A . . 117.7 ?
    C1 C6 H6B . . 117.7 ?
    C5 C6 H6B . . 117.7 ?
    H6A C6 H6B . . 114.8 ?
    O2 C7 C1 . . 108.39(8) ?
    O2 C7 C8 . . 106.47(8) ?
    C1 C7 C8 . . 113.09(8) ?
    O2 C7 H7 . . 109.6 ?
    C1 C7 H7 . . 109.6 ?
    C8 C7 H7 . . 109.6 ?
    O3 C8 C7 . . 106.79(8) ?
    O3 C8 H8A . . 110.4 ?
    C7 C8 H8A . . 110.4 ?
    O3 C8 H8B . . 110.4 ?
    C7 C8 H8B . . 110.4 ?
    H8A C8 H8B . . 108.6 ?
    O4 C9 O3 . . 113.68(10) ?
    O4 C9 H9A . . 108.8 ?
    O3 C9 H9A . . 108.8 ?
    O4 C9 H9B . . 108.8 ?
    O3 C9 H9B . . 108.8 ?
    H9A C9 H9B . . 107.7 ?
    O4 C10 H10A . . 109.5 ?
    O4 C10 H10B . . 109.5 ?
    H10A C10 H10B . . 109.5 ?
    O4 C10 H10C . . 109.5 ?
    H10A C10 H10C . . 109.5 ?
    H10B C10 H10C . . 109.5 ?
    O5 C11 O2 . . 125.11(10) ?
    O5 C11 C12 . . 124.22(10) ?
    O2 C11 C12 . . 110.68(9) ?
    C17 C12 C13 . . 120.31(10) ?
    C17 C12 C11 . . 121.15(9) ?
    C13 C12 C11 . . 118.53(9) ?
    C14 C13 C12 . . 120.05(10) ?
    C14 C13 H13 . . 120.0 ?
    C12 C13 H13 . . 120.0 ?
    C15 C14 C13 . . 118.12(10) ?
    C15 C14 H14 . . 120.9 ?
    C13 C14 H14 . . 120.9 ?
    C16 C15 C14 . . 123.09(10) ?
    C16 C15 N . . 118.07(10) ?
    C14 C15 N . . 118.84(10) ?
    C15 C16 C17 . . 118.32(10) ?
    C15 C16 H16 . . 120.8 ?
    C17 C16 H16 . . 120.8 ?
    C16 C17 C12 . . 120.11(10) ?
    C16 C17 H17 . . 119.9 ?
    C12 C17 H17 . . 119.9 ?
loop_
    _geom_torsion_atom_site_label_1
    _geom_torsion_atom_site_label_2
    _geom_torsion_atom_site_label_3
    _geom_torsion_atom_site_label_4
    _geom_torsion_site_symmetry_1
    _geom_torsion_site_symmetry_2
    _geom_torsion_site_symmetry_3
    _geom_torsion_site_symmetry_4
    _geom_torsion
    _geom_torsion_publ_flag
    C6 C1 C2 C3 . . . . -52.63(13) ?
    C7 C1 C2 C3 . . . . 154.16(10) ?
    C5 C1 C2 C3 . . . . 13.23(12) ?
    C1 C2 C3 C4 . . . . -20.30(13) ?
    C2 C3 C4 O1 . . . . -156.31(13) ?
    C2 C3 C4 C5 . . . . 20.54(14) ?
    O1 C4 C5 C1 . . . . 164.54(12) ?
    C3 C4 C5 C1 . . . . -12.34(13) ?
    O1 C4 C5 C6 . . . . -132.77(13) ?
    C3 C4 C5 C6 . . . . 50.36(13) ?
    C6 C1 C5 C4 . . . . 109.58(11) ?
    C7 C1 C5 C4 . . . . -142.96(10) ?
    C2 C1 C5 C4 . . . . -0.81(12) ?
    C7 C1 C5 C6 . . . . 107.46(10) ?
    C2 C1 C5 C6 . . . . -110.39(10) ?
    C7 C1 C6 C5 . . . . -108.79(10) ?
    C2 C1 C6 C5 . . . . 97.02(11) ?
    C4 C5 C6 C1 . . . . -95.56(11) ?
    C11 O2 C7 C1 . . . . -120.22(10) ?
    C11 O2 C7 C8 . . . . 117.82(10) ?
    C6 C1 C7 O2 . . . . 155.15(9) ?
    C5 C1 C7 O2 . . . . 85.13(11) ?
    C2 C1 C7 O2 . . . . -51.99(12) ?
    C6 C1 C7 C8 . . . . -87.05(11) ?
    C5 C1 C7 C8 . . . . -157.06(9) ?
    C2 C1 C7 C8 . . . . 65.82(12) ?
    C9 O3 C8 C7 . . . . 178.58(9) ?
    O2 C7 C8 O3 . . . . -62.70(10) ?
    C1 C7 C8 O3 . . . . 178.37(8) ?
    C10 O4 C9 O3 . . . . -63.98(14) ?
    C8 O3 C9 O4 . . . . -60.59(13) ?
    C7 O2 C11 O5 . . . . 6.45(18) ?
    C7 O2 C11 C12 . . . . -173.72(8) ?
    O5 C11 C12 C17 . . . . 179.13(13) ?
    O2 C11 C12 C17 . . . . -0.71(15) ?
    O5 C11 C12 C13 . . . . -1.43(19) ?
    O2 C11 C12 C13 . . . . 178.73(9) ?
    C17 C12 C13 C14 . . . . 0.32(17) ?
    C11 C12 C13 C14 . . . . -179.12(10) ?
    C12 C13 C14 C15 . . . . -0.23(16) ?
    C13 C14 C15 C16 . . . . -0.01(17) ?
    C13 C14 C15 N . . . . 179.31(10) ?
    O6 N C15 C16 . . . . -173.37(11) ?
    O7 N C15 C16 . . . . 6.64(16) ?
    O6 N C15 C14 . . . . 7.28(16) ?
    O7 N C15 C14 . . . . -172.71(11) ?
    C14 C15 C16 C17 . . . . 0.16(18) ?
    N C15 C16 C17 . . . . -179.17(10) ?
    C15 C16 C17 C12 . . . . -0.07(18) ?
    C13 C12 C17 C16 . . . . -0.17(18) ?
    C11 C12 C17 C16 . . . . 179.26(11) ?
data_global
_journal_data_validation_number     ?
_journal_date_recd_electronic     2007-12-07
_journal_date_accepted     2007-12-13
_journal_name_full     'Acta Crystallographica, Section E'
_journal_year     2008
_journal_volume     64
_journal_issue      1
_journal_page_first     o329
_journal_page_last     o329
_journal_paper_category     QO
_journal_coeditor_code     LH2582
_publ_contact_author_name     'Dr. Michael J. Ferguson'
_publ_contact_author_address
; X-ray Crystallography Laboratory
Department of Chemistry
University of Alberta
Edmonton, AB T6G 2G2
Canada
;
_publ_contact_author_email     michael.ferguson@ualberta.ca
_publ_contact_author_fax     '1(780)4928231'
_publ_contact_author_phone     '1(780)4922485'
_publ_section_title
;
2-(Methoxymethoxy)-1-(4-oxobicyclo[3.1.0]hexan-1-yl)ethyl 4-nitrobenzoate
;
loop_
    _publ_author_name
    _publ_author_address
    'Li, Jing'
;
Alberta Ingenuity Centre for Carbohydrate Science
Department of Chemistry
University of Alberta
Edmonton, AB
T6G 2G2
Canada
;
    'Lowary, Todd L.'
;
Alberta Ingenuity Centre for Carbohydrate Science
Department of Chemistry
University of Alberta
Edmonton, AB
T6G 2G2
Canada
;
    'Ferguson, Michael J.'
;
X-ray Crystallography Laboratory
Department of Chemistry
University of Alberta
Edmonton, AB
T6G 2G2
Canada
;
