# Supplementary material for: 2-(Methoxy­meth­oxy)-1-(4-oxobicyclo­[3.1.0]hexan-1-yl)ethyl 4-nitro­benzoate
Source: Acta Crystallogr Sect E Struct Rep Online. 2007 Dec 21;64(Pt 1):o329. doi: 10.1107/S160053680706686X (PMC2915371; doi:10.1107/S160053680706686X)
Supplement: Supplementary file 2 [file e-64-0o329-Isup2.hkl]

# 
# h,k,l, Fc-squared, Fo-squared, sigma(Fo-squared) and status flag 
# 
data_I
_shelx_title ' tll0702 in P-1' 
_shelx_refln_list_code          4 
_shelx_F_calc_maximum       85.55 
_exptl_crystal_F_000       368.00 
_reflns_d_resolution_high  0.7696 
 
loop_ 
 _symmetry_equiv_pos_as_xyz 
 'x, y, z' 
 '-x, -y, -z' 
 
_cell_length_a     8.3387 
_cell_length_b    10.1389 
_cell_length_c    10.4935 
_cell_angle_alpha  98.526 
_cell_angle_beta  100.497 
_cell_angle_gamma 101.156 
 
_shelx_F_squared_multiplier     1.000 
 
loop_ 
 _refln_index_h 
 _refln_index_k 
 _refln_index_l 
 _refln_F_squared_calc 
 _refln_F_squared_meas 
 _refln_F_squared_sigma 
 _refln_observed_status 
   1   0   0      520.21      531.99      8.77 o 
   2   0   0     1757.63     1867.15     35.57 o 
   3   0   0      528.42      608.53      9.41 o 
   4   0   0       11.93       16.81      0.25 o 
   5   0   0      107.34      101.53      0.90 o 
   6   0   0        0.34        0.30      0.23 o 
   7   0   0      145.30      134.59      1.42 o 
   8   0   0       11.13       12.10      0.34 o 
   9   0   0        0.47        0.59      0.19 o 
  10   0   0       10.96       11.89      0.46 o 
 -10   1   0        0.81        0.85      0.25 o 
  -9   1   0        3.12        3.13      0.28 o 
  -8   1   0      168.19      162.37      2.52 o 
  -7   1   0      375.05      371.32      3.28 o 
  -6   1   0      162.46      154.58      1.84 o 
  -5   1   0      315.10      330.21      2.49 o 
  -4   1   0       80.24       79.20      1.43 o 
  -3   1   0      823.71      863.09      6.12 o 
  -1   1   0      135.89      143.32      1.79 o 
   0   1   0       87.81       84.33      1.49 o 
   1   1   0      348.80      385.20      2.76 o 
   2   1   0     1061.60     1103.47      7.98 o 
   3   1   0      330.37      384.62      2.80 o 
   4   1   0        0.15        2.06      0.29 o 
   5   1   0      384.10      373.52      2.81 o 
   6   1   0       67.19       68.81      0.83 o 
   7   1   0       93.37       96.01      2.33 o 
   8   1   0        4.36        3.23      0.22 o 
   9   1   0        6.43        7.95      0.44 o 
  10   1   0       43.21       58.48      1.33 o 
 -10   2   0        7.49        7.75      0.36 o 
  -9   2   0        9.41        9.95      0.47 o 
  -8   2   0      105.89      105.76      1.48 o 
  -7   2   0      621.06      611.39      5.16 o 
  -6   2   0        5.80        6.78      0.22 o 
  -5   2   0      107.34      106.01      1.33 o 
  -4   2   0       90.35       94.66      1.11 o 
  -3   2   0      283.61      306.59      2.26 o 
  -2   2   0     1210.97     1235.91      9.87 o 
  -1   2   0      481.20      531.47      4.21 o 
   0   2   0      171.38      178.63      1.32 o 
   1   2   0      120.67      125.46      1.95 o 
   2   2   0       24.68       24.08      0.30 o 
   3   2   0     1303.14     1407.77     10.04 o 
   4   2   0      110.00      107.18      2.05 o 
   5   2   0       15.73       15.41      0.46 o 
   6   2   0       37.71       40.05      0.59 o 
   7   2   0       83.89       80.26      0.98 o 
   8   2   0       38.44       41.56      1.40 o 
   9   2   0        1.70        1.77      0.26 o 
 -10   3   0        0.27        0.10      0.22 o 
  -9   3   0        0.46        0.46      0.23 o 
  -8   3   0        2.02        2.10      0.37 o 
  -7   3   0      106.56       97.54      1.28 o 
  -6   3   0       11.87        9.53      0.37 o 
  -5   3   0       28.06       24.25      0.56 o 
  -4   3   0       62.18       78.32      0.71 o 
  -3   3   0       34.98       38.96      0.43 o 
  -2   3   0        0.28       -0.02      0.05 o 
  -1   3   0      208.12      203.63      1.68 o 
   0   3   0       84.95       84.68      0.68 o 
   1   3   0      402.11      397.76      2.80 o 
   2   3   0      189.25      195.08      1.61 o 
   3   3   0     1469.16     1700.69     12.06 o 
   4   3   0      106.17      114.39      1.00 o 
   5   3   0        0.07        0.22      0.11 o 
   6   3   0       11.60       10.03      0.29 o 
   7   3   0       38.09       35.07      0.69 o 
   8   3   0        0.55        0.69      0.18 o 
   9   3   0        1.49        1.65      0.28 o 
 -10   4   0       41.85       44.25      1.16 o 
  -9   4   0       37.80       38.24      1.02 o 
  -8   4   0        8.08        6.80      0.41 o 
  -7   4   0       14.94       13.56      0.91 o 
  -6   4   0        1.26        2.57      0.18 o 
  -5   4   0        0.11        1.31      0.09 o 
  -4   4   0      990.68     1106.34      8.75 o 
  -3   4   0      249.51      260.29      2.78 o 
  -2   4   0       31.46       30.01      0.37 o 
  -1   4   0      425.11      411.60      2.98 o 
   0   4   0      499.42      540.90      3.88 o 
   1   4   0        8.35        9.57      0.15 o 
   2   4   0      278.24      259.46      1.97 o 
   3   4   0        6.88        9.47      0.19 o 
   4   4   0        0.75        0.62      0.10 o 
   5   4   0      127.96      115.10      1.37 o 
   6   4   0        1.51        0.95      0.16 o 
   7   4   0        0.54        0.87      0.17 o 
   8   4   0       25.85       27.29      0.65 o 
   9   4   0        0.13        0.47      0.23 o 
 -10   5   0        3.37        4.75      0.40 o 
  -9   5   0       30.14       33.00      1.37 o 
  -8   5   0       33.27       29.62      0.83 o 
  -7   5   0       91.41       79.44      1.44 o 
  -6   5   0        1.07        0.66      0.15 o 
  -5   5   0       10.33       13.45      0.26 o 
  -4   5   0      250.74      254.97      4.78 o 
  -3   5   0       39.55       37.16      0.45 o 
  -2   5   0        4.49        3.12      0.11 o 
  -1   5   0       43.76       49.85      0.49 o 
   0   5   0       61.48       59.33      0.56 o 
   1   5   0      110.33      102.87      1.49 o 
   2   5   0       49.96       51.95      0.97 o 
   3   5   0       32.14       36.42      0.51 o 
   4   5   0       29.31       26.81      0.45 o 
   5   5   0       43.66       38.12      0.66 o 
   6   5   0       70.80       66.23      2.08 o 
   7   5   0      122.44      121.66      1.62 o 
   8   5   0        4.46        4.33      0.29 o 
 -10   6   0       15.10       17.51      1.12 o 
  -9   6   0      119.82      111.09      2.94 o 
  -8   6   0        1.43        1.97      0.38 o 
  -7   6   0        8.13        8.84      0.50 o 
  -6   6   0       10.56       14.71      0.51 o 
  -5   6   0        9.23        6.49      0.22 o 
  -4   6   0      120.33      126.04      1.17 o 
  -3   6   0       54.22       54.87      0.63 o 
  -2   6   0      109.16      106.84      1.25 o 
  -1   6   0      202.14      216.13      1.69 o 
   0   6   0       21.02       19.98      0.38 o 
   1   6   0      593.79      610.31      4.43 o 
   2   6   0       70.93       71.73      1.17 o 
   3   6   0       15.52       16.57      0.52 o 
   4   6   0       27.25       22.82      0.53 o 
   5   6   0        0.42        0.27      0.14 o 
   6   6   0       12.21       10.66      0.41 o 
   7   6   0        0.17        0.48      0.22 o 
   8   6   0        7.01        7.68      0.46 o 
 -10   7   0        0.13       -0.04      0.32 o 
  -9   7   0       81.06       81.00      1.65 o 
  -8   7   0        1.04        1.19      0.25 o 
  -7   7   0      159.62      147.55      2.31 o 
  -6   7   0       59.58       49.82      1.05 o 
  -5   7   0        0.06        0.16      0.09 o 
  -4   7   0       40.36       39.28      0.54 o 
  -3   7   0        4.36        3.85      0.16 o 
  -2   7   0      172.52      161.78      1.35 o 
  -1   7   0       22.84       22.55      0.33 o 
   0   7   0        7.60        8.47      0.31 o 
   1   7   0        5.71        4.56      0.19 o 
   2   7   0        3.66        3.85      0.26 o 
   3   7   0       51.96       54.31      0.73 o 
   4   7   0        0.78        0.44      0.15 o 
   5   7   0        2.57        1.40      0.21 o 
   6   7   0       12.63       13.96      0.45 o 
   7   7   0       18.58       21.81      0.75 o 
  -9   8   0        4.41        6.00      0.44 o 
  -8   8   0        1.20        0.77      0.24 o 
  -7   8   0        0.04        0.17      0.20 o 
  -6   8   0      117.12      109.18      1.80 o 
  -5   8   0        0.17        0.33      0.09 o 
  -4   8   0       18.54       18.72      0.37 o 
  -3   8   0       62.58       64.58      0.74 o 
  -2   8   0       94.35       90.80      1.67 o 
  -1   8   0       77.54       74.95      0.87 o 
   0   8   0        2.18        1.85      0.14 o 
   1   8   0        0.23        0.07      0.34 o 
   2   8   0      123.74      115.94      1.26 o 
   3   8   0        6.40        5.97      0.30 o 
   4   8   0      444.40      461.26      4.67 o 
   5   8   0       50.93       53.11      0.95 o 
   6   8   0        1.44        3.08      0.26 o 
  -9   9   0        1.81        1.49      0.28 o 
  -8   9   0        0.03        0.20      0.23 o 
  -7   9   0        0.44        0.39      0.21 o 
  -6   9   0        6.45        5.89      0.36 o 
  -5   9   0        2.24        2.61      0.19 o 
  -4   9   0      327.75      342.28      2.71 o 
  -3   9   0      265.54      274.75      2.96 o 
  -2   9   0        6.97        7.75      0.48 o 
  -1   9   0       13.00       12.90      0.29 o 
   0   9   0        8.62        8.66      0.33 o 
   1   9   0       59.43       59.22      0.94 o 
   2   9   0        1.42        0.96      0.18 o 
   3   9   0        0.03        0.14      0.17 o 
   4   9   0       55.75       54.48      0.98 o 
   5   9   0       33.29       29.98      0.71 o 
  -8  10   0        3.60        2.73      0.31 o 
  -7  10   0        0.65        0.38      0.25 o 
  -6  10   0       27.81       31.26      0.84 o 
  -5  10   0        0.66        0.72      0.19 o 
  -4  10   0       13.39       13.36      0.35 o 
  -3  10   0      644.57      674.37      6.48 o 
  -2  10   0      139.19      142.50      1.49 o 
  -1  10   0        0.36        0.24      0.14 o 
   0  10   0        3.00        3.51      0.62 o 
   1  10   0       14.78       14.90      0.86 o 
   2  10   0       15.82       16.52      0.50 o 
   3  10   0        2.91        2.71      0.51 o 
   4  10   0        1.03        0.66      0.21 o 
  -4  11   0       69.36       73.96      1.36 o 
  -3  11   0        0.62        1.24      0.20 o 
  -2  11   0       39.03       42.31      1.28 o 
  -1  11   0        3.60        4.07      0.26 o 
   0  11   0        1.73        1.60      0.37 o 
   1  11   0        0.19        0.52      0.17 o 
   2  11   0       13.66       15.40      0.50 o 
   3  11   0        1.78        2.18      0.28 o 
  -4  12   0       11.57       12.93      0.53 o 
  -3  12   0        0.71        0.74      0.17 o 
  -2  12   0        0.17       -0.09      0.17 o 
  -1  12   0        7.09        8.34      0.37 o 
   0  12   0       62.08       61.71      1.35 o 
   1  12   0        2.12        2.19      0.57 o 
  -3  13   0       10.06       12.13      0.78 o 
  -2  13   0        3.37        2.74      0.31 o 
   1 -13   1       20.49       20.97      0.73 o 
   2 -13   1        1.96        2.27      0.30 o 
   3 -13   1       33.85       36.39      0.96 o 
  -2 -12   1       18.77       19.56      1.11 o 
  -1 -12   1        2.89        2.52      0.25 o 
   0 -12   1        0.79        1.22      0.45 o 
   1 -12   1        4.10        4.59      0.30 o 
   2 -12   1        2.72        4.13      0.28 o 
   3 -12   1        0.06        0.10      0.30 o 
   4 -12   1        1.32        2.20      0.29 o 
  -3 -11   1        1.08        0.76      0.21 o 
  -2 -11   1        5.07        5.63      0.32 o 
  -1 -11   1        3.51        4.33      0.28 o 
   0 -11   1       29.70       31.46      1.21 o 
   1 -11   1       31.89       30.20      0.66 o 
   2 -11   1       73.33       79.96      1.19 o 
   3 -11   1       13.36       14.39      0.44 o 
   4 -11   1       63.75       70.90      3.31 o 
   7 -11   1       25.57       27.65      1.25 o 
  -5 -10   1        9.48        8.57      0.40 o 
  -4 -10   1      133.66      141.87      1.89 o 
  -3 -10   1        9.15        8.26      0.37 o 
  -2 -10   1        0.40        0.72      0.35 o 
  -1 -10   1        8.91        7.87      0.34 o 
   0 -10   1       35.49       35.77      0.70 o 
   1 -10   1      142.36      142.09      1.74 o 
   2 -10   1        5.91        5.41      0.29 o 
   3 -10   1      158.56      156.92      1.59 o 
   4 -10   1      101.57      100.34      1.13 o 
   5 -10   1       16.92       16.20      0.78 o 
   6 -10   1       26.33       24.77      0.72 o 
   7 -10   1        6.96        9.14      0.59 o 
   8 -10   1        1.91        3.20      0.33 o 
  -6  -9   1        7.25        7.34      0.44 o 
  -5  -9   1        0.31        0.24      0.19 o 
  -4  -9   1       83.45       86.38      1.30 o 
  -3  -9   1      142.28      144.97      1.82 o 
  -2  -9   1       36.20       37.43      1.37 o 
  -1  -9   1       71.57       68.49      1.15 o 
   0  -9   1       19.77       22.05      0.51 o 
   1  -9   1      129.68      121.63      1.50 o 
   2  -9   1        0.43        0.25      0.14 o 
   3  -9   1      179.67      174.08      1.37 o 
   4  -9   1      112.59      120.32      1.27 o 
   5  -9   1        6.65        7.23      0.26 o 
   6  -9   1        2.25        2.86      0.23 o 
   7  -9   1       21.52       18.65      0.54 o 
   8  -9   1       38.10       35.95      1.85 o 
   9  -9   1       11.73       12.15      0.59 o 
  -6  -8   1        3.02        4.44      0.29 o 
  -5  -8   1       22.74       25.38      0.62 o 
  -4  -8   1        6.87        7.47      0.34 o 
  -3  -8   1       24.89       23.29      1.11 o 
  -2  -8   1       14.21       13.22      0.40 o 
  -1  -8   1       11.76       13.83      0.39 o 
   0  -8   1       26.31       24.82      0.43 o 
   1  -8   1       86.38       79.13      0.80 o 
   2  -8   1        2.18        2.68      0.13 o 
   3  -8   1      261.60      261.34      2.08 o 
   4  -8   1       63.37       62.09      0.76 o 
   5  -8   1       12.03        9.87      0.33 o 
   6  -8   1       72.33       63.49      1.21 o 
   7  -8   1       30.12       24.95      0.62 o 
   8  -8   1        5.31        4.24      0.35 o 
   9  -8   1        8.58        8.86      0.50 o 
  -7  -7   1        2.41        3.70      0.59 o 
  -6  -7   1        0.00       -0.03      0.16 o 
  -5  -7   1        0.94        1.06      0.23 o 
  -4  -7   1        0.85        1.34      0.18 o 
  -3  -7   1       86.84       83.37      1.12 o 
  -2  -7   1        4.15        4.15      0.19 o 
  -1  -7   1      455.06      458.36      3.84 o 
   0  -7   1      671.06      675.12      5.52 o 
   1  -7   1      159.58      163.17      1.23 o 
   2  -7   1      104.52      100.94      0.83 o 
   3  -7   1       73.27       77.61      0.84 o 
   4  -7   1       96.18       95.88      1.07 o 
   5  -7   1       15.79       16.39      0.41 o 
   6  -7   1       23.91       23.15      0.54 o 
   7  -7   1       21.93       21.99      0.57 o 
   8  -7   1        8.41        8.43      0.47 o 
   9  -7   1        0.03       -0.20      0.21 o 
  -8  -6   1       22.00       19.59      0.94 o 
  -7  -6   1        3.28        3.02      0.48 o 
  -6  -6   1        3.55        5.04      0.27 o 
  -5  -6   1       33.36       28.81      0.51 o 
  -4  -6   1      175.51      171.81      1.67 o 
  -3  -6   1        0.56        0.27      0.11 o 
  -2  -6   1       15.97       15.64      0.31 o 
  -1  -6   1      304.41      297.47      2.27 o 
   0  -6   1       39.95       41.76      0.45 o 
   1  -6   1       18.61       23.93      0.29 o 
   2  -6   1       43.77       31.78      0.42 o 
   3  -6   1        6.60       10.20      0.22 o 
   4  -6   1        4.22        3.81      0.16 o 
   5  -6   1        9.12       10.28      0.31 o 
   6  -6   1       16.30       16.21      0.57 o 
   7  -6   1      175.39      160.28      1.98 o 
   8  -6   1        0.00        0.15      0.20 o 
   9  -6   1       36.80       37.56      1.12 o 
  10  -6   1        9.00       13.55      0.89 o 
  -8  -5   1       13.23       10.68      0.50 o 
  -7  -5   1       17.22       19.71      0.52 o 
  -6  -5   1        0.20        0.27      0.12 o 
  -5  -5   1        1.79        1.24      0.14 o 
  -4  -5   1        1.99        2.62      0.16 o 
  -3  -5   1        2.83        4.02      0.14 o 
  -2  -5   1       29.12       28.36      0.36 o 
  -1  -5   1      205.80      204.39      1.59 o 
   0  -5   1      140.27      154.53      1.23 o 
   1  -5   1      106.41      104.43      0.79 o 
   2  -5   1      438.69      486.75      3.95 o 
   3  -5   1     1094.13     1233.99      9.73 o 
   4  -5   1      219.19      239.39      2.43 o 
   5  -5   1       19.18       23.47      0.46 o 
   6  -5   1        0.24        0.51      0.14 o 
   7  -5   1       21.37       20.72      1.32 o 
   8  -5   1       83.60       81.68      1.60 o 
   9  -5   1        1.47        1.46      0.27 o 
  10  -5   1       63.00       63.22      1.46 o 
  -9  -4   1       16.69       20.62      0.72 o 
  -8  -4   1       16.28       16.54      0.67 o 
  -7  -4   1        8.30        8.69      0.34 o 
  -6  -4   1       10.87       14.51      0.34 o 
  -5  -4   1        6.04        7.73      0.21 o 
  -4  -4   1      197.27      198.93      1.61 o 
  -3  -4   1        2.50        1.73      0.19 o 
  -2  -4   1        7.53        4.33      0.13 o 
  -1  -4   1      539.39      556.81      4.00 o 
   0  -4   1       27.19       26.46      0.31 o 
   1  -4   1       40.82       37.52      1.01 o 
   2  -4   1     1226.74     1316.24     10.33 o 
   3  -4   1       16.15       15.10      0.41 o 
   4  -4   1       54.76       60.43      0.65 o 
   5  -4   1        1.43        1.37      0.16 o 
   6  -4   1        9.68        8.33      0.26 o 
   7  -4   1        9.15        7.64      0.47 o 
   8  -4   1      152.08      148.02      2.34 o 
   9  -4   1        1.18        0.75      0.25 o 
  10  -4   1       39.45       42.87      1.14 o 
  -9  -3   1        3.64        3.18      0.32 o 
  -8  -3   1       10.83       10.42      0.38 o 
  -7  -3   1        7.02        7.20      0.33 o 
  -6  -3   1      194.63      198.89      2.21 o 
  -5  -3   1      255.90      288.73      2.90 o 
  -4  -3   1       44.36       44.78      0.59 o 
  -3  -3   1       71.73       79.20      0.71 o 
  -2  -3   1      675.61      706.50      5.04 o 
  -1  -3   1     1704.30     1851.20     15.12 o 
   0  -3   1      471.68      496.84      3.96 o 
   1  -3   1      494.01      474.04      3.79 o 
   2  -3   1       49.59       54.16      1.01 o 
   3  -3   1       23.61       28.03      0.34 o 
   4  -3   1       48.99       53.36      0.57 o 
   5  -3   1        2.11        1.94      0.15 o 
   6  -3   1      325.41      301.03      3.59 o 
   7  -3   1        0.82        2.83      0.66 o 
   8  -3   1       82.96       80.69      1.21 o 
   9  -3   1        0.37        0.40      0.22 o 
  10  -3   1       49.23       51.79      1.27 o 
 -10  -2   1       29.03       33.53      0.97 o 
  -9  -2   1        0.47        0.94      0.23 o 
  -8  -2   1       72.05       75.26      1.15 o 
  -7  -2   1       10.01       10.47      0.30 o 
  -6  -2   1      490.41      466.99      3.73 o 
  -5  -2   1       31.17       34.46      0.43 o 
  -4  -2   1       19.20       19.03      0.28 o 
  -3  -2   1      186.44      185.60      1.44 o 
  -2  -2   1      232.52      282.99      2.08 o 
  -1  -2   1      654.76      698.16      4.97 o 
   0  -2   1     1001.52     1051.53      7.63 o 
   1  -2   1     1074.10     1166.28      8.34 o 
   2  -2   1        1.51        1.73      0.09 o 
   3  -2   1       11.76        7.83      0.17 o 
   4  -2   1      632.10      672.93      4.83 o 
   5  -2   1      918.64      961.25      7.57 o 
   6  -2   1      332.39      296.16      2.64 o 
   7  -2   1       55.03       47.50      0.69 o 
   8  -2   1       46.26       42.04      0.67 o 
   9  -2   1       11.19       11.62      0.42 o 
  10  -2   1       17.21       18.74      0.73 o 
 -10  -1   1        3.14        2.57      0.31 o 
  -9  -1   1       72.82       79.61      1.25 o 
  -8  -1   1      166.52      165.88      2.02 o 
  -7  -1   1       46.91       45.64      1.11 o 
  -6  -1   1        0.17        0.24      0.10 o 
  -5  -1   1        3.24        2.65      0.12 o 
  -4  -1   1        0.76        0.10      0.07 o 
  -3  -1   1      448.16      483.73      3.49 o 
  -2  -1   1     1314.87     1433.68     10.27 o 
   0  -1   1      486.46      500.28      4.70 o 
   2  -1   1       20.98       24.03      0.28 o 
   3  -1   1     1932.68     2163.88     37.55 o 
   4  -1   1      865.23      992.43      6.45 o 
   5  -1   1       25.13       21.56      0.61 o 
   6  -1   1        6.06        8.06      0.24 o 
   7  -1   1      127.20      126.48      1.65 o 
   8  -1   1        2.00        2.38      0.40 o 
   9  -1   1       22.14       22.07      0.58 o 
  10  -1   1       15.72       17.91      0.55 o 
 -10   0   1        0.57        0.71      0.24 o 
  -9   0   1       49.02       48.82      0.97 o 
  -8   0   1        8.79        9.85      0.69 o 
  -7   0   1      350.01      349.16      6.18 o 
  -6   0   1      601.70      588.61      4.33 o 
  -5   0   1        0.02        0.18      0.07 o 
  -4   0   1        0.65        0.66      0.09 o 
  -3   0   1     1280.83     1350.32      9.65 o 
  -2   0   1     4239.14     4513.56     51.57 o 
  -1   0   1       19.19       14.70      0.29 o 
   0   0   1       30.67       26.21      0.35 o 
   1   0   1     2790.10     2933.12     70.31 o 
   2   0   1      565.84      618.37     12.29 o 
   3   0   1        1.23        0.86      0.06 o 
   4   0   1      187.19      205.29      2.71 o 
   5   0   1      255.47      226.02      2.04 o 
   6   0   1       15.06       16.53      0.35 o 
   7   0   1        3.87        2.88      0.20 o 
   8   0   1       80.91       81.73      1.04 o 
   9   0   1        0.54        0.73      0.19 o 
  10   0   1        4.98        5.90      0.41 o 
 -10   1   1        9.08       11.52      0.45 o 
  -9   1   1       16.46       16.37      0.50 o 
  -8   1   1      181.76      182.34      2.17 o 
  -7   1   1      336.43      340.49      3.03 o 
  -6   1   1       29.38       28.38      0.38 o 
  -5   1   1        8.22        9.08      0.40 o 
  -4   1   1       32.62       26.04      0.31 o 
  -3   1   1       14.38       15.68      0.20 o 
  -2   1   1      115.43       83.34      0.74 o 
  -1   1   1     3116.99     3121.85     67.35 o 
   0   1   1        5.58        6.36      0.17 o 
   2   1   1      641.25      671.51      4.77 o 
   3   1   1       48.26       63.44      0.58 o 
   4   1   1      134.82      144.17      1.18 o 
   5   1   1      319.50      338.14      2.58 o 
   6   1   1        4.88        4.38      0.19 o 
   7   1   1      165.76      172.82      2.07 o 
   8   1   1        5.32        4.77      0.26 o 
   9   1   1        9.07       11.02      0.51 o 
 -10   2   1       10.54       11.03      0.61 o 
  -9   2   1        2.76        3.01      0.24 o 
  -8   2   1        5.78        5.96      0.33 o 
  -7   2   1        0.73        0.69      0.41 o 
  -6   2   1       54.39       52.96      0.66 o 
  -5   2   1      123.00      127.87      1.13 o 
  -4   2   1       70.93       70.22      0.84 o 
  -3   2   1      788.24      842.72      6.67 o 
  -2   2   1       59.90       70.74      0.88 o 
   0   2   1     3030.47     3285.97     43.03 o 
   1   2   1      330.86      359.93      2.91 o 
   2   2   1      571.82      579.46      4.11 o 
   3   2   1      315.43      337.17      2.50 o 
   4   2   1      890.05     1052.14      7.49 o 
   5   2   1       20.03       20.14      0.32 o 
   6   2   1      176.73      185.29      1.80 o 
   7   2   1        8.94       11.25      0.37 o 
   8   2   1        0.63        0.39      0.16 o 
   9   2   1       10.40        9.74      1.19 o 
 -10   3   1        5.09        5.36      0.76 o 
  -9   3   1        2.65        2.35      0.33 o 
  -8   3   1        8.11        6.16      0.39 o 
  -7   3   1       33.69       30.44      0.77 o 
  -6   3   1      311.84      323.39     10.63 o 
  -5   3   1      222.47      249.61      2.16 o 
  -4   3   1      735.05      885.52      7.04 o 
  -3   3   1      753.25      840.38      6.66 o 
  -2   3   1      781.89      841.98      7.87 o 
  -1   3   1      625.74      682.16      4.43 o 
   0   3   1     2986.66     3173.65     25.26 o 
   1   3   1      359.89      391.99      3.19 o 
   2   3   1       58.83       65.57      0.54 o 
   3   3   1       43.39       42.28      0.48 o 
   4   3   1       60.13       53.61      0.57 o 
   5   3   1       18.85       17.26      0.34 o 
   6   3   1        0.28       -0.14      0.14 o 
   7   3   1       16.68       17.30      0.47 o 
   8   3   1       67.84       62.98      1.06 o 
   9   3   1       22.42       25.43      0.65 o 
 -10   4   1        0.62        0.75      0.25 o 
  -9   4   1        1.77        0.77      0.23 o 
  -8   4   1        0.72        0.55      0.20 o 
  -7   4   1      133.65      135.17      3.49 o 
  -6   4   1        5.88        4.04      0.28 o 
  -5   4   1      344.87      337.94      2.86 o 
  -4   4   1      117.35      150.05      1.37 o 
  -3   4   1       43.08       49.73      0.69 o 
  -2   4   1       50.54       55.61      0.85 o 
  -1   4   1      194.04      206.78      2.24 o 
   0   4   1      762.18      799.75      6.58 o 
   1   4   1       48.38       41.87      0.50 o 
   2   4   1        6.88        7.65      0.15 o 
   3   4   1       41.67       34.37      0.48 o 
   4   4   1       77.02       74.62      0.95 o 
   5   4   1       35.75       26.95      0.46 o 
   6   4   1      109.01       97.03      1.83 o 
   7   4   1      165.63      153.68      3.85 o 
   8   4   1        0.16        0.20      0.17 o 
 -10   5   1        3.92        2.98      0.34 o 
  -9   5   1        0.83        0.59      0.22 o 
  -8   5   1       43.96       39.33      0.97 o 
  -7   5   1        3.07        2.04      0.25 o 
  -6   5   1       45.61       41.87      0.90 o 
  -5   5   1       74.31       80.51      0.86 o 
  -4   5   1       63.57       58.44      0.91 o 
  -3   5   1       69.77       65.83      1.11 o 
  -2   5   1       76.69       81.50      0.80 o 
  -1   5   1      567.75      581.25      4.20 o 
   0   5   1      978.98     1093.53      7.76 o 
   1   5   1       62.82       60.75      0.93 o 
   2   5   1        7.41        7.69      0.19 o 
   3   5   1      109.23      108.88      1.13 o 
   4   5   1       21.42       18.72      0.38 o 
   5   5   1        0.47        0.85      0.28 o 
   6   5   1       77.50       74.25      1.19 o 
   7   5   1        0.34       -0.08      0.22 o 
   8   5   1       23.22       21.11      0.59 o 
 -10   6   1        0.03       -0.13      0.22 o 
  -9   6   1       64.78       61.93      1.37 o 
  -8   6   1       44.35       37.82      1.32 o 
  -7   6   1       22.55       19.90      0.64 o 
  -6   6   1      106.19       94.68      1.57 o 
  -5   6   1       45.75       46.77      0.60 o 
  -4   6   1       84.51       76.62      0.84 o 
  -3   6   1        0.02       -0.07      0.17 o 
  -2   6   1      178.34      173.23      1.57 o 
  -1   6   1      526.07      571.62      5.79 o 
   0   6   1       47.13       57.13      0.67 o 
   1   6   1      279.19      267.35      2.43 o 
   2   6   1       18.15       14.75      0.32 o 
   3   6   1        5.40        3.94      0.20 o 
   4   6   1       63.61       56.28      0.76 o 
   5   6   1       30.23       26.36      0.50 o 
   6   6   1       52.64       52.92      1.39 o 
   7   6   1        0.73        0.30      0.42 o 
 -10   7   1       14.82       15.87      1.14 o 
  -9   7   1        4.33        5.62      0.41 o 
  -8   7   1      165.79      147.89      2.68 o 
  -7   7   1       11.23        9.34      0.46 o 
  -6   7   1       33.02       27.23      0.73 o 
  -5   7   1      157.79      155.74      1.77 o 
  -4   7   1      248.61      245.40      2.20 o 
  -3   7   1       18.76       19.33      0.44 o 
  -1   7   1      133.27      126.13      1.27 o 
   0   7   1        6.46        8.16      0.24 o 
   1   7   1      134.68      123.29      1.13 o 
   2   7   1       47.73       45.74      0.64 o 
   3   7   1      181.34      186.78      1.83 o 
   4   7   1       83.42       81.05      1.01 o 
   5   7   1       74.65       69.39      0.93 o 
   6   7   1       15.15       15.73      0.49 o 
   7   7   1       43.03       48.29      1.19 o 
  -9   8   1       19.02       22.88      0.80 o 
  -8   8   1       28.93       32.02      0.91 o 
  -7   8   1       50.58       48.29      1.10 o 
  -6   8   1       15.93       15.78      0.80 o 
  -5   8   1        2.10        3.07      0.21 o 
  -4   8   1       23.42       25.03      0.44 o 
  -3   8   1       19.48       18.61      0.37 o 
  -2   8   1       57.57       59.03      0.74 o 
  -1   8   1       20.07       20.09      0.39 o 
   0   8   1       34.87       29.28      0.76 o 
   1   8   1       27.28       24.50      0.41 o 
   2   8   1      164.81      155.87      1.59 o 
   3   8   1      104.27      106.48      1.25 o 
   4   8   1        4.18        4.36      0.49 o 
   5   8   1       21.79       22.07      0.58 o 
   6   8   1        0.90        1.51      0.27 o 
  -9   9   1        2.68        3.68      0.79 o 
  -8   9   1        7.60        8.26      0.51 o 
  -7   9   1        9.98       10.78      0.50 o 
  -6   9   1       11.31       11.89      0.50 o 
  -5   9   1      125.00      123.64      1.54 o 
  -4   9   1       24.66       24.00      0.71 o 
  -3   9   1      227.66      223.63      2.11 o 
  -2   9   1      370.46      383.57      3.35 o 
  -1   9   1       19.54       19.59      0.41 o 
   0   9   1       31.38       26.54      0.44 o 
   1   9   1        7.65        7.53      0.27 o 
   2   9   1        0.64        0.59      0.17 o 
   3   9   1        0.46        1.03      0.19 o 
   4   9   1        0.71        0.58      0.19 o 
   5   9   1        1.47        1.19      0.21 o 
  -8  10   1        0.34        0.15      0.21 o 
  -7  10   1       11.28       11.60      0.69 o 
  -6  10   1       18.78       17.90      0.87 o 
  -5  10   1       22.16       22.53      0.54 o 
  -4  10   1       20.03       22.83      0.54 o 
  -3  10   1        0.93        1.21      0.30 o 
  -2  10   1        1.54        1.22      0.23 o 
  -1  10   1        5.98        5.22      0.28 o 
   0  10   1       22.85       22.39      0.48 o 
   1  10   1        4.07        4.45      0.27 o 
   2  10   1        0.21        0.11      0.16 o 
   3  10   1        0.48        0.40      0.42 o 
   4  10   1        0.65        0.52      0.20 o 
  -7  11   1        1.39        1.28      0.37 o 
  -6  11   1       37.65       42.91      1.04 o 
  -5  11   1        6.04        6.20      0.31 o 
  -4  11   1        1.87        1.45      0.24 o 
  -3  11   1       16.11       16.15      0.47 o 
  -2  11   1        0.35       -0.07      0.15 o 
  -1  11   1        3.74        3.75      0.22 o 
   0  11   1        1.53        1.85      0.21 o 
   1  11   1       15.10       14.76      0.48 o 
   2  11   1        0.72        0.55      0.22 o 
   3  11   1        1.33        1.04      0.21 o 
  -5  12   1       25.43       28.47      2.01 o 
  -4  12   1        0.39        0.55      0.25 o 
  -3  12   1        7.75        8.66      0.37 o 
  -2  12   1        0.41        0.20      0.14 o 
  -1  12   1       41.26       44.99      0.89 o 
   0  12   1        0.97        0.75      0.20 o 
   1  12   1       18.84       19.35      0.72 o 
   1 -13   2        0.00       -0.07      0.23 o 
   2 -13   2        6.19        4.96      0.39 o 
   3 -13   2        0.39        0.89      0.27 o 
  -2 -12   2        2.03        2.24      0.26 o 
  -1 -12   2        7.62        7.15      0.36 o 
   0 -12   2        0.38        0.42      0.18 o 
   1 -12   2        2.20        2.23      0.29 o 
   2 -12   2      147.07      153.67      2.38 o 
   3 -12   2      120.77      132.51      3.04 o 
   4 -12   2       23.84       26.47      1.16 o 
  -4 -11   2        0.22        1.07      0.27 o 
  -3 -11   2        0.40        0.62      0.21 o 
  -2 -11   2       23.03       23.63      1.02 o 
  -1 -11   2        4.19        2.69      0.24 o 
   0 -11   2       13.19       12.56      0.42 o 
   1 -11   2       13.60       13.75      0.44 o 
   2 -11   2       42.22       41.25      0.96 o 
   3 -11   2      174.62      181.63      2.61 o 
   4 -11   2        2.97        2.61      0.42 o 
   5 -11   2        0.12        0.16      0.42 o 
   6 -11   2        0.46        0.69      0.32 o 
   7 -11   2        8.65        7.16      0.85 o 
  -5 -10   2      108.83      110.95      1.63 o 
  -4 -10   2        6.25        6.88      0.36 o 
  -3 -10   2      207.88      214.42      2.52 o 
  -2 -10   2        0.00       -0.02      0.16 o 
  -1 -10   2        5.02        5.67      0.63 o 
   0 -10   2       10.58        9.17      0.35 o 
   1 -10   2       37.57       39.40      0.72 o 
   2 -10   2        2.09        2.30      0.21 o 
   3 -10   2        3.91        3.05      0.29 o 
   4 -10   2       13.49       11.81      0.52 o 
   5 -10   2        9.83        9.65      0.44 o 
   6 -10   2        0.01        0.25      0.28 o 
   7 -10   2        0.03        0.22      0.25 o 
   8 -10   2        8.66       10.27      0.80 o 
  -6  -9   2        0.24        0.28      0.19 o 
  -5  -9   2       13.27       13.42      0.47 o 
  -4  -9   2        3.65        4.29      0.32 o 
  -3  -9   2        1.13        1.00      0.19 o 
  -2  -9   2        1.33        1.18      0.18 o 
  -1  -9   2        2.63        3.01      0.23 o 
   0  -9   2        0.30        0.47      0.37 o 
   1  -9   2        7.38        8.82      0.48 o 
   2  -9   2       47.91       47.31      1.05 o 
   3  -9   2        4.43        3.30      0.19 o 
   4  -9   2        5.56        4.98      0.25 o 
   5  -9   2      126.49      120.89      1.91 o 
   6  -9   2      137.94      138.30      1.74 o 
   7  -9   2       59.11       56.42      1.54 o 
   8  -9   2        9.88        8.98      0.40 o 
  -7  -8   2       17.19       17.37      0.88 o 
  -6  -8   2        2.39        2.81      0.25 o 
  -5  -8   2       17.84       18.36      0.51 o 
  -4  -8   2        9.05        8.69      0.38 o 
  -3  -8   2        1.82        2.32      0.20 o 
  -2  -8   2       43.12       40.56      0.72 o 
  -1  -8   2       24.09       22.84      0.50 o 
   0  -8   2      671.31      692.37      6.55 o 
   1  -8   2       21.76       20.94      0.89 o 
   2  -8   2      152.07      155.66      1.33 o 
   3  -8   2        5.14        4.75      0.17 o 
   4  -8   2       79.63       78.97      0.82 o 
   5  -8   2       55.24       50.85      0.82 o 
   6  -8   2       15.86       14.35      0.42 o 
   7  -8   2        1.73        1.68      0.25 o 
   8  -8   2        0.00       -0.12      0.29 o 
   9  -8   2        7.61        7.67      0.48 o 
  -7  -7   2       25.83       27.77      0.72 o 
  -6  -7   2        0.01        0.00      0.18 o 
  -5  -7   2       19.70       17.48      0.48 o 
  -4  -7   2        3.66        2.45      0.21 o 
  -3  -7   2       34.58       30.97      0.60 o 
  -2  -7   2        2.49        2.24      0.41 o 
  -1  -7   2       33.16       33.36      0.49 o 
   0  -7   2       15.68       14.73      0.26 o 
   1  -7   2       31.65       27.60      0.37 o 
   2  -7   2      502.17      537.49      5.28 o 
   3  -7   2        1.43        2.11      0.16 o 
   4  -7   2      299.15      306.58      2.35 o 
   5  -7   2       59.59       56.75      0.86 o 
   6  -7   2       21.81       20.29      0.49 o 
   7  -7   2       93.16       89.13      1.31 o 
   8  -7   2        9.17       11.14      0.43 o 
   9  -7   2       11.03       11.46      0.57 o 
  -8  -6   2       16.72       18.83      0.68 o 
  -7  -6   2       40.42       42.86      0.82 o 
  -6  -6   2       15.85       13.74      0.42 o 
  -5  -6   2        8.27        9.49      0.40 o 
  -4  -6   2        2.95        1.84      0.18 o 
  -3  -6   2       58.79       52.91      0.59 o 
  -2  -6   2       12.79       13.97      0.25 o 
  -1  -6   2        1.31        1.76      0.13 o 
   0  -6   2        3.83        5.42      0.15 o 
   1  -6   2      178.16      183.94      1.46 o 
   2  -6   2      400.67      423.14      3.99 o 
   3  -6   2       32.35       33.58      0.39 o 
   4  -6   2      274.11      306.01      3.19 o 
   5  -6   2       10.87        8.48      0.29 o 
   6  -6   2        9.01        7.30      0.59 o 
   7  -6   2       40.08       35.03      0.61 o 
   8  -6   2        0.99        0.56      0.22 o 
   9  -6   2        3.44        3.92      0.36 o 
  -8  -5   2        9.31       13.84      0.56 o 
  -7  -5   2        0.53        0.47      0.16 o 
  -6  -5   2        6.68        5.82      0.23 o 
  -5  -5   2        0.32       -0.06      0.11 o 
  -4  -5   2      125.16      134.83      1.18 o 
  -3  -5   2       80.17       87.05      0.81 o 
  -2  -5   2       18.49       20.50      0.28 o 
  -1  -5   2      415.20      439.38      4.60 o 
   0  -5   2      229.89      229.76      1.75 o 
   1  -5   2      446.27      504.65      3.65 o 
   2  -5   2        6.25        6.85      0.17 o 
   3  -5   2      206.79      240.87      1.83 o 
   4  -5   2       14.99       17.92      0.48 o 
   5  -5   2        0.17       -0.10      0.10 o 
   6  -5   2        5.88        4.60      0.24 o 
   7  -5   2        5.86        6.72      0.27 o 
   8  -5   2       17.56       15.66      0.70 o 
   9  -5   2       13.61       15.32      0.63 o 
  10  -5   2        0.86        1.20      0.33 o 
  -9  -4   2        8.75       10.12      0.73 o 
  -8  -4   2       10.02       13.08      0.53 o 
  -7  -4   2       19.41       19.40      0.41 o 
  -6  -4   2        4.03        2.65      0.15 o 
  -5  -4   2      225.96      241.53      3.13 o 
  -4  -4   2       81.42       99.69      0.91 o 
  -3  -4   2       75.01       67.07      0.67 o 
  -2  -4   2       15.65       15.18      0.45 o 
  -1  -4   2      151.38      153.79      1.47 o 
   0  -4   2      303.98      308.71      2.27 o 
   1  -4   2       35.04       39.73      0.39 o 
   2  -4   2        0.03       -0.05      0.08 o 
   3  -4   2      104.45      103.12      0.97 o 
   4  -4   2      109.79      122.45      1.23 o 
   5  -4   2        6.14        6.00      0.24 o 
   6  -4   2        7.74        8.94      0.31 o 
   7  -4   2      227.46      212.67      2.09 o 
   8  -4   2        1.35        1.40      0.59 o 
   9  -4   2       43.30       42.64      1.09 o 
  10  -4   2       56.18       61.18      1.43 o 
  -9  -3   2       16.91       17.02      0.64 o 
  -8  -3   2        9.00       10.31      0.38 o 
  -7  -3   2        2.54        3.09      0.60 o 
  -6  -3   2        1.96        1.88      0.41 o 
  -5  -3   2        2.11        1.34      0.11 o 
  -4  -3   2       54.48       64.13      0.63 o 
  -3  -3   2      202.90      209.32      2.14 o 
  -2  -3   2      476.48      488.22      4.20 o 
  -1  -3   2      106.66      132.78      1.04 o 
   0  -3   2      344.25      370.27      3.44 o 
   1  -3   2        3.44        0.63      0.05 o 
   2  -3   2       97.28      100.72      0.92 o 
   3  -3   2      113.68      111.45      1.01 o 
   4  -3   2       90.45      100.83      2.60 o 
   5  -3   2        1.23        0.74      0.10 o 
   6  -3   2      429.74      420.93      3.35 o 
   7  -3   2     1204.88     1210.84      9.87 o 
   8  -3   2        0.46        0.29      0.17 o 
   9  -3   2       24.32       22.54      0.76 o 
  10  -3   2        1.55        1.61      0.30 o 
 -10  -2   2       12.18       15.20      0.64 o 
  -9  -2   2       91.02      102.34      1.48 o 
  -8  -2   2        0.15        0.52      0.66 o 
  -7  -2   2       12.00       10.18      0.30 o 
  -6  -2   2      101.11       99.45      0.95 o 
  -5  -2   2      167.03      156.78      2.44 o 
  -4  -2   2       38.80       41.57      0.45 o 
  -3  -2   2        1.66        2.87      0.10 o 
  -2  -2   2      175.03      194.83      2.05 o 
   1  -2   2     1141.11     1180.58     15.96 o 
   2  -2   2     1694.48     1939.32     17.83 o 
   3  -2   2       38.26       39.23      0.65 o 
   4  -2   2        0.24        1.07      0.10 o 
   5  -2   2        0.10        0.43      0.28 o 
   6  -2   2      166.09      166.08      1.46 o 
   7  -2   2       13.29        8.69      0.29 o 
   8  -2   2       30.18       27.89      0.54 o 
   9  -2   2       78.99       81.02      1.78 o 
  10  -2   2       10.24       12.84      0.61 o 
 -10  -1   2        0.68        1.68      0.46 o 
  -9  -1   2      113.50      106.21      1.51 o 
  -8  -1   2      135.68      134.88      1.72 o 
  -7  -1   2      533.25      537.06      5.77 o 
  -6  -1   2       62.98       70.94      0.72 o 
  -5  -1   2      797.75      836.48      6.96 o 
  -4  -1   2        6.02        6.20      0.16 o 
  -3  -1   2      554.67      549.73      3.95 o 
  -2  -1   2     1905.69     2184.16     15.59 o 
  -1  -1   2     3141.35     3254.30     29.64 o 
   0  -1   2      135.68      138.78      1.18 o 
   1  -1   2       10.01        8.17      0.13 o 
   2  -1   2        9.24        4.49      0.13 o 
   3  -1   2      132.30      137.92      1.25 o 
   4  -1   2      859.81      949.60     10.41 o 
   5  -1   2       56.75       50.40      0.57 o 
   6  -1   2       33.07       40.60      0.63 o 
   7  -1   2       12.53       11.66      0.32 o 
   8  -1   2        9.94        8.10      0.29 o 
   9  -1   2        3.65        4.16      0.36 o 
  10  -1   2       52.75       64.14      1.91 o 
 -10   0   2        5.17        6.57      0.35 o 
  -9   0   2        0.45        0.39      0.20 o 
  -8   0   2      368.28      372.78      3.91 o 
  -7   0   2      254.96      251.42      2.72 o 
  -6   0   2      565.84      557.60      4.12 o 
  -5   0   2        0.00        0.00      0.09 o 
  -4   0   2        1.27        0.78      0.11 o 
  -3   0   2      196.45      203.71      2.09 o 
  -2   0   2     1112.53     1182.07      8.47 o 
  -1   0   2      294.21      285.47      3.34 o 
   0   0   2        3.17        1.87      0.09 o 
   1   0   2      238.51      229.94      1.68 o 
   2   0   2     1077.18     1139.69      8.12 o 
   3   0   2        6.29        4.69      0.11 o 
   4   0   2      790.62      904.52      6.44 o 
   5   0   2       68.98       65.05      0.77 o 
   6   0   2       13.55       16.29      0.36 o 
   7   0   2       11.32        7.41      0.63 o 
   8   0   2        1.51        1.13      0.16 o 
   9   0   2        0.24        0.30      0.18 o 
 -10   1   2       14.05       18.34      0.56 o 
  -9   1   2       30.62       30.11      0.97 o 
  -8   1   2       83.52       78.63      1.62 o 
  -7   1   2       14.51       13.83      0.40 o 
  -6   1   2       40.42       33.27      0.42 o 
  -5   1   2       27.47       25.00      0.39 o 
  -4   1   2       85.28       86.16      0.74 o 
  -3   1   2       49.86       47.87      0.44 o 
  -2   1   2        0.86        0.93      0.10 o 
  -1   1   2     2145.17     2351.86     19.00 o 
   0   1   2      498.08      538.29      4.37 o 
   1   1   2      742.70      818.59      5.84 o 
   2   1   2        0.76        0.59      0.26 o 
   3   1   2     2225.94     2530.53     24.10 o 
   4   1   2       61.57       66.48      0.64 o 
   5   1   2        8.19        2.88      0.16 o 
   6   1   2       22.38       20.30      0.41 o 
   7   1   2       61.62       63.12      0.85 o 
   8   1   2        3.62        3.95      0.41 o 
   9   1   2        2.13        1.88      0.22 o 
 -10   2   2       26.85       26.43      0.85 o 
  -9   2   2       36.07       35.36      0.87 o 
  -8   2   2        0.79        0.63      0.23 o 
  -7   2   2       62.61       59.92      0.92 o 
  -6   2   2        0.19        1.62      0.74 o 
  -5   2   2      312.03      337.53      2.83 o 
  -4   2   2       54.83       57.08      0.60 o 
  -3   2   2     2990.15     3192.61     25.53 o 
  -2   2   2      713.54      812.13     10.01 o 
  -1   2   2      326.98      365.56      2.95 o 
   0   2   2     1132.06     1256.89      9.05 o 
   2   2   2      143.62      164.19      2.06 o 
   3   2   2       74.72       69.76      0.65 o 
   4   2   2      266.79      260.12      2.02 o 
   5   2   2       91.73       98.47      1.06 o 
   6   2   2        9.06        8.64      0.32 o 
   7   2   2        3.97        3.69      0.25 o 
   8   2   2       71.82       72.13      1.15 o 
   9   2   2       11.24        9.51      0.50 o 
 -10   3   2       13.13       16.05      0.94 o 
  -9   3   2       18.61       18.56      0.66 o 
  -8   3   2       23.27       20.83      0.66 o 
  -7   3   2       26.37       25.48      0.76 o 
  -6   3   2       24.08       19.29      0.41 o 
  -5   3   2      212.05      219.00      2.49 o 
  -4   3   2        5.14        6.20      0.22 o 
  -3   3   2      113.76      146.00      1.91 o 
  -2   3   2     1937.51     2027.48     40.09 o 
  -1   3   2       97.15       98.86      0.90 o 
   0   3   2      363.62      367.55      8.92 o 
   1   3   2        0.29        0.07      0.08 o 
   2   3   2        4.72        7.86      0.18 o 
   3   3   2      115.77      105.05      0.92 o 
   4   3   2      165.81      164.15      2.98 o 
   5   3   2       15.44       11.47      0.35 o 
   6   3   2       28.16       19.99      0.50 o 
   7   3   2        0.45        1.65      0.25 o 
   8   3   2        8.45        5.49      0.70 o 
   9   3   2       13.72       19.15      0.67 o 
 -10   4   2       17.04       21.51      0.77 o 
  -9   4   2        6.32        4.80      0.36 o 
  -8   4   2        0.68        0.65      0.21 o 
  -7   4   2       14.04       12.58      0.74 o 
  -6   4   2        0.16        0.60      0.18 o 
  -5   4   2       30.20       31.98      0.49 o 
  -4   4   2      155.84      155.38      1.41 o 
  -3   4   2       34.29       26.27      0.43 o 
  -2   4   2     1157.37     1338.54      9.46 o 
  -1   4   2      561.45      658.63      5.26 o 
   0   4   2     2807.25     3047.81     28.29 o 
   1   4   2      900.25      912.11      7.26 o 
   2   4   2      233.78      233.69      2.05 o 
   3   4   2       29.41       28.89      0.45 o 
   4   4   2       54.72       53.03      0.72 o 
   5   4   2      181.30      178.35      2.05 o 
   6   4   2        2.10        1.64      0.60 o 
   7   4   2        1.98        3.33      0.48 o 
   8   4   2        9.41        8.82      0.38 o 
 -10   5   2        1.30        1.41      0.28 o 
  -9   5   2        2.56        2.09      0.29 o 
  -8   5   2       87.37       78.61      1.49 o 
  -7   5   2       20.44       13.03      0.50 o 
  -6   5   2       25.24       18.77      0.42 o 
  -5   5   2        3.30        4.11      0.27 o 
  -4   5   2      147.97      143.14      1.51 o 
  -3   5   2       41.57       51.29      0.59 o 
  -2   5   2       31.12       36.85      0.86 o 
  -1   5   2        1.24        1.81      0.10 o 
   0   5   2       57.06       47.56      0.80 o 
   1   5   2      171.90      186.72      1.70 o 
   2   5   2       95.05       91.57      0.98 o 
   3   5   2        0.49        0.72      0.13 o 
   4   5   2        4.47        4.07      0.21 o 
   5   5   2       17.76       18.76      0.49 o 
   6   5   2       36.85       38.86      0.77 o 
   7   5   2        7.40        7.49      0.34 o 
   8   5   2       39.26       41.27      0.87 o 
 -10   6   2        3.49        3.41      0.35 o 
  -9   6   2        1.67        1.33      0.26 o 
  -8   6   2       57.45       44.82      1.06 o 
  -7   6   2      103.05       81.89      1.49 o 
  -6   6   2       85.29       80.29      1.09 o 
  -5   6   2      263.56      261.65      2.72 o 
  -4   6   2       88.10       96.12      0.99 o 
  -3   6   2       65.76       65.67      0.66 o 
  -2   6   2       15.04       21.25      0.35 o 
  -1   6   2        4.00        3.70      0.16 o 
   0   6   2       39.30       33.39      0.48 o 
   1   6   2        3.85        3.01      0.16 o 
   2   6   2       25.57       21.87      0.41 o 
   3   6   2      207.88      208.86      1.98 o 
   4   6   2      300.73      302.39      2.90 o 
   5   6   2        1.56        1.31      0.20 o 
   6   6   2        1.32        1.02      0.18 o 
   7   6   2       44.18       46.53      1.97 o 
 -10   7   2        0.70        0.48      0.42 o 
  -9   7   2        2.04        1.29      0.25 o 
  -8   7   2       24.39       25.75      0.91 o 
  -7   7   2        7.28        7.27      0.40 o 
  -6   7   2        3.99        3.96      0.23 o 
  -5   7   2      111.34      112.05      1.39 o 
  -4   7   2      129.33      126.62      2.60 o 
  -3   7   2        2.59        1.15      0.13 o 
  -2   7   2       98.96       97.02      1.71 o 
  -1   7   2      106.06       98.88      1.06 o 
   0   7   2        9.64        8.64      0.25 o 
   1   7   2       33.00       29.44      0.49 o 
   2   7   2      122.27      117.17      1.32 o 
   3   7   2      289.77      285.79      2.63 o 
   4   7   2      149.49      141.45      1.93 o 
   5   7   2       18.58       16.00      0.57 o 
   6   7   2        0.07        0.25      0.17 o 
  -9   8   2       14.25       12.71      0.73 o 
  -8   8   2        2.57        2.17      0.29 o 
  -7   8   2       27.91       29.86      0.83 o 
  -6   8   2       20.19       19.57      0.48 o 
  -5   8   2      121.78      121.13      1.87 o 
  -4   8   2     1011.19     1060.28      8.59 o 
  -3   8   2      375.12      369.56      3.69 o 
  -2   8   2      162.23      155.73      1.55 o 
  -1   8   2       11.56        9.91      0.28 o 
   0   8   2      314.00      309.00      2.77 o 
   1   8   2       18.70       16.78      0.38 o 
   2   8   2       64.78       60.76      0.73 o 
   3   8   2       78.38       74.95      0.98 o 
   4   8   2        0.26        0.68      0.16 o 
   5   8   2       12.18       13.49      0.46 o 
   6   8   2        8.78        8.82      0.70 o 
  -9   9   2       49.49       58.37      1.86 o 
  -8   9   2        7.88        6.62      0.42 o 
  -7   9   2       13.33       12.74      0.54 o 
  -6   9   2        2.57        2.44      0.21 o 
  -5   9   2       94.82       97.78      1.33 o 
  -4   9   2       44.58       48.97      1.22 o 
  -3   9   2        1.70        2.11      0.17 o 
  -2   9   2        0.32        0.45      0.13 o 
  -1   9   2       10.71        9.87      0.54 o 
   0   9   2       70.63       66.84      0.87 o 
   1   9   2       59.72       56.66      0.72 o 
   2   9   2        9.88        7.91      0.29 o 
   3   9   2       28.53       28.78      0.57 o 
   4   9   2        0.07        0.01      0.16 o 
   5   9   2       11.03       13.93      0.88 o 
  -8  10   2        0.01       -0.10      0.28 o 
  -7  10   2        9.28        8.70      0.65 o 
  -6  10   2        0.49        0.30      0.17 o 
  -5  10   2       89.77       95.49      1.83 o 
  -4  10   2        5.66        5.34      0.28 o 
  -3  10   2        7.68        6.63      0.34 o 
  -2  10   2        0.92        0.94      0.15 o 
  -1  10   2      117.24      104.53      1.23 o 
   0  10   2       10.25        8.66      0.27 o 
   1  10   2       15.93       13.12      0.38 o 
   2  10   2        0.57        0.84      0.25 o 
   3  10   2        5.72        6.12      0.34 o 
  -7  11   2       31.03       34.97      0.97 o 
  -6  11   2        0.87        1.16      0.34 o 
  -5  11   2        0.83        0.89      0.29 o 
  -4  11   2        0.23        0.31      0.39 o 
  -3  11   2       19.13       19.83      0.53 o 
  -2  11   2        0.25        0.13      0.16 o 
  -1  11   2        0.03        0.06      0.16 o 
   0  11   2        0.09        0.18      0.19 o 
   1  11   2        0.46        0.28      0.18 o 
   2  11   2        3.64        3.16      0.35 o 
  -5  12   2       12.58       14.89      0.60 o 
  -4  12   2        0.70        0.88      0.57 o 
  -3  12   2       12.88       13.07      0.56 o 
  -2  12   2        0.20        0.42      0.38 o 
  -1  12   2       40.89       42.90      0.75 o 
   0  12   2        0.79        1.02      0.20 o 
   1 -13   3        9.41        9.81      0.70 o 
   2 -13   3        2.21        1.71      0.28 o 
   3 -13   3       65.07       69.75      2.12 o 
  -2 -12   3        1.60        1.53      0.23 o 
  -1 -12   3        0.00       -0.18      0.18 o 
   0 -12   3       16.41       16.92      0.64 o 
   1 -12   3        2.23        2.42      0.29 o 
   2 -12   3       84.39       85.62      1.58 o 
   3 -12   3       24.54       25.82      0.94 o 
   4 -12   3       72.22       74.05      2.13 o 
   5 -12   3        0.30        0.81      0.32 o 
  -4 -11   3       18.71       19.14      0.59 o 
  -3 -11   3        1.80        1.75      0.24 o 
  -2 -11   3       15.15       13.78      0.97 o 
  -1 -11   3       21.02       22.54      0.58 o 
   0 -11   3       27.09       30.17      0.83 o 
   1 -11   3        4.22        4.33      0.34 o 
   2 -11   3        9.83       10.96      0.48 o 
   3 -11   3        3.49        2.96      0.37 o 
   4 -11   3        0.00       -0.13      0.31 o 
   5 -11   3        0.16        0.43      0.20 o 
   6 -11   3       17.43       16.59      0.91 o 
   7 -11   3        6.03        4.99      0.55 o 
  -5 -10   3       43.94       52.58      1.00 o 
  -4 -10   3       45.36       48.76      0.93 o 
  -3 -10   3       29.17       31.73      0.71 o 
  -2 -10   3        3.12        2.76      0.28 o 
  -1 -10   3        0.79        0.75      0.44 o 
   0 -10   3        0.00        0.22      0.25 o 
   1 -10   3        4.06        4.47      0.32 o 
   2 -10   3        0.38       -0.04      0.18 o 
   3 -10   3        0.15        0.08      0.35 o 
   4 -10   3       17.37       14.23      0.48 o 
   5 -10   3       58.91       59.08      1.57 o 
   6 -10   3       20.54       18.47      0.65 o 
   7 -10   3       13.66       14.93      0.88 o 
   8 -10   3        0.63        0.83      0.36 o 
  -6  -9   3        5.02        5.17      0.33 o 
  -5  -9   3        5.10        6.34      0.34 o 
  -4  -9   3       21.47       18.78      0.53 o 
  -3  -9   3        4.31        5.42      0.29 o 
  -2  -9   3      110.78      102.03      1.51 o 
  -1  -9   3       42.09       40.39      0.73 o 
   0  -9   3       89.12       85.40      1.16 o 
   1  -9   3        7.45        6.36      0.23 o 
   2  -9   3        0.00       -0.04      0.13 o 
   3  -9   3       90.82       93.38      1.22 o 
   4  -9   3       58.82       56.97      0.92 o 
   5  -9   3        1.18        1.82      0.24 o 
   6  -9   3       16.74       19.22      0.65 o 
   7  -9   3       56.95       53.93      1.72 o 
   8  -9   3        0.51        0.73      0.24 o 
  -7  -8   3       16.10       17.99      0.55 o 
  -6  -8   3       23.18       24.87      0.63 o 
  -5  -8   3        8.59        7.52      0.39 o 
  -4  -8   3       30.88       29.59      0.64 o 
  -3  -8   3       16.30       17.15      0.46 o 
  -2  -8   3      446.88      433.71      4.31 o 
  -1  -8   3        0.01        0.09      0.17 o 
   0  -8   3        1.65        1.10      0.15 o 
   1  -8   3        1.05        0.45      0.12 o 
   2  -8   3        1.67        1.01      0.20 o 
   3  -8   3        0.29        0.11      0.13 o 
   4  -8   3       49.08       40.78      0.89 o 
   5  -8   3       39.15       35.29      0.67 o 
   6  -8   3      177.57      176.33      2.17 o 
   7  -8   3       25.89       25.32      0.61 o 
   8  -8   3       17.80       17.11      0.54 o 
   9  -8   3       58.78       74.86      2.18 o 
  -7  -7   3        3.37        2.85      0.25 o 
  -6  -7   3        0.00       -0.14      0.14 o 
  -5  -7   3        0.00       -0.04      0.14 o 
  -4  -7   3        0.15        0.15      0.14 o 
  -3  -7   3       32.44       29.56      0.58 o 
  -2  -7   3        1.33        1.25      0.61 o 
  -1  -7   3        2.83        3.81      0.18 o 
   0  -7   3       74.54       78.60      0.86 o 
   1  -7   3        1.78        0.71      0.13 o 
   2  -7   3      114.75      117.84      1.16 o 
   3  -7   3       38.25       37.87      0.45 o 
   4  -7   3      141.51      143.67      1.67 o 
   5  -7   3        4.95        2.73      0.20 o 
   6  -7   3       72.67       61.47      1.23 o 
   7  -7   3        9.89        9.42      0.37 o 
   8  -7   3        2.66        2.12      0.33 o 
   9  -7   3       17.81       20.02      0.75 o 
  -8  -6   3        2.97        3.38      0.47 o 
  -7  -6   3        0.17        0.28      0.15 o 
  -6  -6   3       39.97       37.57      0.72 o 
  -5  -6   3        1.12        0.46      0.14 o 
  -4  -6   3       13.85       14.64      0.33 o 
  -3  -6   3       22.35       26.15      0.43 o 
  -2  -6   3      124.69      117.39      1.53 o 
  -1  -6   3        9.16        9.04      0.23 o 
   0  -6   3       17.56       17.83      0.25 o 
   1  -6   3      340.29      379.65      6.15 o 
   2  -6   3      640.25      717.61      5.17 o 
   3  -6   3      288.03      304.62      3.15 o 
   4  -6   3      113.75      102.52      1.26 o 
   5  -6   3       22.67       19.27      0.45 o 
   6  -6   3        0.16        0.23      0.15 o 
   7  -6   3        5.47        4.50      0.27 o 
   8  -6   3       32.59       34.92      0.77 o 
   9  -6   3        2.58        2.04      0.31 o 
  -8  -5   3        9.63       11.58      0.75 o 
  -7  -5   3        0.14        0.12      0.16 o 
  -6  -5   3        1.36        2.94      0.29 o 
  -5  -5   3       37.05       32.05      0.57 o 
  -4  -5   3        5.46        5.51      0.17 o 
  -3  -5   3       88.08       88.56      1.70 o 
  -2  -5   3       65.72       63.40      0.78 o 
  -1  -5   3        3.82        4.98      0.18 o 
   0  -5   3      270.16      267.73      2.01 o 
   1  -5   3     1266.08     1449.69     17.65 o 
   2  -5   3       69.61       70.34      0.70 o 
   3  -5   3      775.18      836.36     11.03 o 
   4  -5   3        0.27        0.00      0.10 o 
   5  -5   3       46.73       44.68      0.72 o 
   6  -5   3       58.65       57.86      0.90 o 
   7  -5   3       57.71       56.87      0.94 o 
   8  -5   3       82.07       75.92      1.04 o 
   9  -5   3        0.72        1.41      0.26 o 
  -9  -4   3        5.15        5.84      0.54 o 
  -8  -4   3        1.99        2.91      0.40 o 
  -7  -4   3        0.99        1.14      0.29 o 
  -6  -4   3       37.43       34.47      0.71 o 
  -5  -4   3       73.01       74.10      0.76 o 
  -4  -4   3      310.05      312.26      2.40 o 
  -3  -4   3       35.55       34.55      0.40 o 
  -2  -4   3        0.18        0.48      0.07 o 
  -1  -4   3      107.35      117.81      1.09 o 
   0  -4   3       14.93       13.99      0.63 o 
   1  -4   3      561.14      563.10      4.10 o 
   2  -4   3      164.34      168.24      1.48 o 
   3  -4   3      473.77      489.76      6.40 o 
   4  -4   3       46.30       44.91      0.68 o 
   5  -4   3      374.29      367.17      3.70 o 
   6  -4   3       81.90       77.66      1.09 o 
   7  -4   3       20.00       19.48      0.50 o 
   8  -4   3        6.12        6.22      0.32 o 
   9  -4   3        1.76        1.67      0.47 o 
  -9  -3   3       59.45       65.66      1.96 o 
  -8  -3   3        1.67        3.33      0.64 o 
  -7  -3   3        6.53        8.40      0.31 o 
  -6  -3   3       44.12       42.14      0.53 o 
  -5  -3   3        0.84        0.36      0.10 o 
  -4  -3   3       36.74       42.06      0.47 o 
  -3  -3   3      168.57      185.29      1.47 o 
  -2  -3   3       65.00       69.67      0.61 o 
  -1  -3   3      255.95      291.56      4.87 o 
   0  -3   3     5970.08     6536.10    117.19 o 
   1  -3   3     1801.62     2001.65     13.19 o 
   2  -3   3      576.06      620.45      5.05 o 
   3  -3   3       62.73       77.26      2.41 o 
   4  -3   3      106.53       92.68      1.12 o 
   5  -3   3      322.77      298.19      5.60 o 
   6  -3   3       18.86       15.77      0.56 o 
   7  -3   3       15.96       13.47      0.42 o 
   8  -3   3        6.50        6.30      0.48 o 
   9  -3   3       18.04       21.15      0.75 o 
 -10  -2   3       12.53       16.66      0.73 o 
  -9  -2   3        2.46        2.62      0.88 o 
  -8  -2   3       87.72       82.21      1.21 o 
  -7  -2   3      246.55      249.55      2.31 o 
  -6  -2   3      135.36      125.36      1.13 o 
  -5  -2   3      125.85      135.64      1.29 o 
  -4  -2   3     1284.91     1425.40     10.06 o 
  -3  -2   3      554.70      607.66      4.37 o 
  -2  -2   3      829.25      931.51      6.60 o 
  -1  -2   3     7318.02     7453.02    117.62 o 
   0  -2   3     1372.60     1450.42     10.38 o 
   1  -2   3       40.78       37.96      1.18 o 
   2  -2   3       57.65       50.61      0.45 o 
   3  -2   3       23.64       28.59      0.37 o 
   4  -2   3      301.94      308.63      2.65 o 
   5  -2   3       25.86       24.26      0.42 o 
   6  -2   3        2.20        2.52      0.20 o 
   7  -2   3       89.28       91.74      1.29 o 
   8  -2   3       98.85       96.02      1.40 o 
   9  -2   3        0.28        0.43      0.19 o 
 -10  -1   3        0.00        0.17      0.20 o 
  -9  -1   3       46.21       50.69      0.93 o 
  -8  -1   3      276.35      303.68      3.46 o 
  -7  -1   3      286.16      301.11      2.70 o 
  -6  -1   3       46.69       47.21      0.68 o 
  -5  -1   3      547.04      573.10      5.31 o 
  -4  -1   3       81.22       86.94      0.77 o 
  -3  -1   3     2026.51     2165.20     16.56 o 
  -2  -1   3       22.01       16.54      0.20 o 
  -1  -1   3     1208.31     1281.08      9.20 o 
   0  -1   3      323.15      340.20      7.16 o 
   1  -1   3      182.91      196.62      2.04 o 
   2  -1   3      471.62      472.37      3.83 o 
   3  -1   3       31.69       25.23      0.35 o 
   4  -1   3      318.15      335.50      3.07 o 
   5  -1   3       19.00       18.07      0.34 o 
   6  -1   3        9.11        7.21      0.26 o 
   7  -1   3      159.49      156.68      1.63 o 
   8  -1   3        5.08        2.51      0.44 o 
   9  -1   3        0.12        0.17      0.18 o 
 -10   0   3        6.75        8.54      0.39 o 
  -9   0   3        6.76        5.47      0.31 o 
  -8   0   3       23.30       21.09      0.54 o 
  -7   0   3       77.86       77.88      1.23 o 
  -6   0   3      269.13      260.39      2.65 o 
  -5   0   3       55.02       63.55      0.62 o 
  -4   0   3        0.52        0.54      0.07 o 
  -3   0   3       68.92       69.29      0.75 o 
  -2   0   3      626.72      621.73      8.15 o 
  -1   0   3      173.72      195.81      1.63 o 
   0   0   3      490.25      508.62      6.18 o 
   1   0   3      101.71      100.51      0.81 o 
   2   0   3     4026.23     4402.33     31.19 o 
   3   0   3     1120.22     1284.88      9.08 o 
   4   0   3      124.24      142.48      1.35 o 
   5   0   3       58.32       60.74      0.71 o 
   6   0   3      169.92      157.04      1.59 o 
   7   0   3        0.04       -0.09      0.17 o 
   8   0   3        3.46        3.28      0.31 o 
   9   0   3       34.67       36.11      0.96 o 
 -10   1   3        4.01        4.33      0.30 o 
  -9   1   3       17.19       18.61      0.66 o 
  -8   1   3      135.39      129.16      1.66 o 
  -7   1   3       59.70       54.59      0.72 o 
  -6   1   3       28.05       26.47      0.83 o 
  -5   1   3      178.27      217.15      3.07 o 
  -4   1   3      193.14      223.47      1.95 o 
  -3   1   3      351.36      341.98      3.26 o 
  -2   1   3       32.20       27.59      0.39 o 
   0   1   3     1495.32     1584.54     12.69 o 
   1   1   3      229.39      233.48      1.74 o 
   2   1   3       30.01       43.63      0.80 o 
   3   1   3      159.67      139.07      1.13 o 
   4   1   3      243.72      255.99      2.02 o 
   5   1   3       44.72       30.82      0.53 o 
   6   1   3        0.50        0.08      0.33 o 
   7   1   3       24.19       21.25      0.52 o 
   8   1   3       10.92       10.83      0.40 o 
   9   1   3        6.00        6.95      0.43 o 
 -10   2   3        1.01        1.43      0.27 o 
  -9   2   3       20.08       22.75      0.73 o 
  -8   2   3        0.61        0.19      0.20 o 
  -7   2   3        8.00        7.11      0.27 o 
  -6   2   3       88.46       84.17      1.22 o 
  -5   2   3      929.10     1000.27      9.23 o 
  -4   2   3      133.59      148.87      1.59 o 
  -3   2   3      323.34      342.70      3.29 o 
  -2   2   3      206.09      242.28      2.02 o 
  -1   2   3       68.17       81.65      0.92 o 
   0   2   3      560.80      584.92      4.67 o 
   1   2   3        2.32        1.87      0.12 o 
   2   2   3       16.66       21.85      0.27 o 
   3   2   3       63.06       48.32      0.45 o 
   4   2   3        6.63        8.88      0.23 o 
   5   2   3       48.34       40.36      0.69 o 
   6   2   3      382.74      335.67      3.51 o 
   7   2   3       37.58       30.93      0.67 o 
   8   2   3        5.49        5.98      0.32 o 
   9   2   3        0.23        0.53      0.24 o 
 -10   3   3        0.05       -0.04      0.21 o 
  -9   3   3       15.67       14.84      0.60 o 
  -8   3   3       62.00       63.26      1.27 o 
  -7   3   3        5.57        4.18      0.22 o 
  -6   3   3       89.55       89.48      1.14 o 
  -5   3   3       26.40       25.14      0.47 o 
  -4   3   3      262.73      262.72      4.21 o 
  -3   3   3        0.03        0.07      0.06 o 
  -2   3   3      363.46      384.64      3.11 o 
  -1   3   3     1484.72     1652.23     13.10 o 
   0   3   3      186.11      177.65      1.38 o 
   1   3   3        4.80        4.01      0.25 o 
   2   3   3      253.62      253.90      1.95 o 
   3   3   3       11.01       13.31      0.28 o 
   4   3   3        6.44        5.87      0.21 o 
   5   3   3      103.65       99.48      1.31 o 
   6   3   3       70.24       61.15      0.98 o 
   7   3   3        1.04        0.30      0.16 o 
   8   3   3        2.64        2.71      0.40 o 
 -10   4   3        2.17        2.35      0.31 o 
  -9   4   3       21.32       19.95      0.70 o 
  -8   4   3      104.58       95.90      1.69 o 
  -7   4   3       18.39       14.38      0.39 o 
  -6   4   3        1.88        0.37      0.12 o 
  -5   4   3       25.74       25.10      0.48 o 
  -4   4   3        5.30        3.79      0.13 o 
  -3   4   3       36.48       35.15      0.49 o 
  -2   4   3       10.51        6.49      0.17 o 
  -1   4   3     3419.08     4012.87     31.79 o 
   0   4   3      179.07      188.03      1.68 o 
   1   4   3      104.24      107.17      1.06 o 
   2   4   3      211.25      200.96      1.83 o 
   3   4   3       69.55       70.64      1.91 o 
   4   4   3       31.90       31.64      0.51 o 
   5   4   3        0.50        0.27      0.15 o 
   6   4   3        1.21        1.41      0.19 o 
   7   4   3       10.46        9.68      0.39 o 
   8   4   3       26.76       31.61      1.71 o 
 -10   5   3       12.52       11.67      0.58 o 
  -9   5   3       25.67       22.27      0.75 o 
  -8   5   3        0.81        0.59      0.23 o 
  -7   5   3      118.00      104.98      1.36 o 
  -6   5   3        5.73        5.35      0.34 o 
  -5   5   3      216.40      216.77      2.30 o 
  -4   5   3       12.73        7.92      0.25 o 
  -3   5   3      595.64      639.34      4.65 o 
  -2   5   3      621.83      653.78      5.85 o 
  -1   5   3      775.39      841.23      6.72 o 
   0   5   3       32.25       30.73      1.04 o 
   1   5   3      515.92      515.48      4.27 o 
   2   5   3       12.41       11.47      0.33 o 
   3   5   3       52.70       49.87      0.60 o 
   4   5   3       11.37       10.21      0.31 o 
   5   5   3       71.69       69.28      1.58 o 
   6   5   3        0.01       -0.15      0.15 o 
   7   5   3        6.39        5.32      0.48 o 
 -10   6   3        8.24        8.65      0.51 o 
  -9   6   3        6.46        8.11      0.48 o 
  -8   6   3       25.42       25.61      0.77 o 
  -7   6   3       66.08       57.20      1.17 o 
  -6   6   3       75.86       70.14      1.00 o 
  -5   6   3        0.18        0.16      0.37 o 
  -4   6   3       38.29       38.74      0.64 o 
  -3   6   3      606.48      618.62      5.05 o 
  -2   6   3       92.68      115.95      1.26 o 
  -1   6   3       61.94       56.52      0.69 o 
   0   6   3      261.34      261.61      2.34 o 
   1   6   3       15.46       13.09      0.31 o 
   2   6   3      708.87      681.46      5.63 o 
   3   6   3      124.88      119.19      1.67 o 
   4   6   3      248.80      248.31      2.35 o 
   5   6   3        6.94        8.52      0.36 o 
   6   6   3       11.82       11.83      0.44 o 
   7   6   3        6.94        7.28      0.37 o 
 -10   7   3        3.15        4.67      0.56 o 
  -9   7   3        3.60        3.41      0.33 o 
  -8   7   3       61.53       58.62      1.27 o 
  -7   7   3       23.71       22.64      1.41 o 
  -6   7   3       83.15       81.28      1.42 o 
  -5   7   3        0.22        0.52      0.22 o 
  -4   7   3      271.53      258.22      3.70 o 
  -3   7   3      508.69      507.39      4.88 o 
  -2   7   3       82.17       80.57      1.05 o 
  -1   7   3        0.16        0.36      0.12 o 
   0   7   3        2.89        2.89      0.26 o 
   1   7   3      137.83      129.40      1.78 o 
   2   7   3       64.82       65.50      0.86 o 
   3   7   3       33.89       33.44      0.58 o 
   4   7   3        1.44        1.62      0.37 o 
   5   7   3        1.60        1.60      0.40 o 
   6   7   3        0.28        0.23      0.17 o 
  -9   8   3       25.88       27.38      0.87 o 
  -8   8   3        1.99        1.62      0.27 o 
  -7   8   3       66.59       67.50      1.36 o 
  -6   8   3        4.31        3.33      0.27 o 
  -5   8   3       36.22       34.39      0.67 o 
  -4   8   3      219.24      217.68      2.93 o 
  -3   8   3       23.22       22.08      0.62 o 
  -2   8   3        1.60        1.33      0.20 o 
  -1   8   3        6.02        3.64      0.27 o 
   0   8   3        5.32        5.76      0.23 o 
   1   8   3        4.19        3.19      0.19 o 
   2   8   3       47.90       45.89      0.63 o 
   3   8   3        1.82        1.60      0.27 o 
   4   8   3       18.37       17.48      0.44 o 
   5   8   3        2.58        2.01      0.23 o 
  -8   9   3        0.95        0.90      0.23 o 
  -7   9   3        3.47        3.74      0.45 o 
  -6   9   3        0.08       -0.16      0.18 o 
  -5   9   3        4.09        4.37      0.32 o 
  -4   9   3        0.02       -0.09      0.17 o 
  -3   9   3       40.85       39.01      0.73 o 
  -2   9   3        2.27        2.17      0.17 o 
  -1   9   3        6.45        5.53      0.24 o 
   0   9   3       53.36       48.00      0.72 o 
   1   9   3        0.80        0.94      0.15 o 
   2   9   3        0.20        0.23      0.13 o 
   3   9   3       30.41       32.49      0.62 o 
   4   9   3        8.74        9.59      0.34 o 
  -8  10   3        2.23        3.41      0.47 o 
  -7  10   3       57.33       66.82      1.49 o 
  -6  10   3        0.97        0.71      0.19 o 
  -5  10   3        0.25        0.25      0.19 o 
  -4  10   3        0.00        0.06      0.16 o 
  -3  10   3        5.12        4.63      0.27 o 
  -2  10   3       10.76       11.48      0.34 o 
  -1  10   3        3.42        2.46      0.22 o 
   0  10   3       64.52       57.99      1.48 o 
   1  10   3       28.22       26.62      0.74 o 
   2  10   3        6.83        7.10      0.30 o 
   3  10   3        0.57        0.06      0.27 o 
  -6  11   3        0.16       -0.12      0.21 o 
  -5  11   3        4.70        4.52      0.36 o 
  -4  11   3       54.55       62.01      1.06 o 
  -3  11   3        2.61        2.27      0.29 o 
  -2  11   3        0.08        0.51      0.18 o 
  -1  11   3       14.30       12.37      0.59 o 
   0  11   3        3.61        4.15      0.30 o 
   1  11   3       10.34       11.04      0.59 o 
  -4  12   3        2.22        2.80      0.26 o 
  -3  12   3        9.28       11.61      0.55 o 
  -2  12   3        6.45        5.46      0.41 o 
  -1  12   3        2.71        2.97      0.31 o 
   2 -13   4       45.20       49.38      1.17 o 
  -2 -12   4        1.13        0.75      0.25 o 
  -1 -12   4        0.14        0.01      0.21 o 
   0 -12   4        7.28        6.67      0.42 o 
   1 -12   4        0.04       -0.15      0.21 o 
   2 -12   4        5.89        5.08      0.38 o 
   3 -12   4        2.53        3.85      0.51 o 
   4 -12   4       10.32       10.91      0.54 o 
   5 -12   4        0.75        1.31      0.34 o 
  -4 -11   4       15.72       17.38      0.55 o 
  -3 -11   4       24.37       27.67      0.68 o 
  -2 -11   4        5.06        6.06      0.40 o 
  -1 -11   4        5.41        4.86      0.36 o 
   0 -11   4        9.09        8.16      0.43 o 
   1 -11   4       14.11       13.92      0.55 o 
   2 -11   4        5.46        4.25      0.33 o 
   3 -11   4        0.00        0.01      0.28 o 
   4 -11   4       14.66       15.64      0.59 o 
   5 -11   4       51.58       52.31      1.19 o 
   6 -11   4        4.53        5.12      0.38 o 
  -5 -10   4        0.01       -0.01      0.18 o 
  -4 -10   4       18.49       20.83      0.58 o 
  -3 -10   4        5.06        4.42      0.29 o 
  -2 -10   4       28.26       28.43      0.64 o 
  -1 -10   4      110.36      103.40      1.74 o 
   0 -10   4        1.04        1.09      0.22 o 
   1 -10   4       20.10       20.84      0.64 o 
   2 -10   4       35.79       31.46      0.91 o 
   3 -10   4       29.16       28.36      0.77 o 
   4 -10   4       10.79        8.78      0.36 o 
   5 -10   4        0.06        0.06      0.18 o 
   6 -10   4        2.22        1.96      0.28 o 
   7 -10   4        2.37        2.05      0.38 o 
  -6  -9   4        0.75        0.73      0.20 o 
  -5  -9   4       27.33       30.03      0.92 o 
  -4  -9   4        0.14       -0.10      0.15 o 
  -3  -9   4        5.31        5.48      0.29 o 
  -2  -9   4       83.73       81.49      1.17 o 
  -1  -9   4      118.12      109.62      1.59 o 
   0  -9   4       78.75       72.41      1.04 o 
   1  -9   4       10.39        8.60      0.31 o 
   2  -9   4       85.71       90.39      1.20 o 
   3  -9   4        4.88        5.25      0.44 o 
   4  -9   4       12.13       10.58      0.72 o 
   5  -9   4       17.83       17.66      0.61 o 
   6  -9   4       12.39       12.46      0.53 o 
   7  -9   4        1.73        0.82      0.23 o 
   8  -9   4        0.03       -0.04      0.32 o 
  -7  -8   4       11.05       12.53      0.46 o 
  -6  -8   4       12.71       14.73      0.48 o 
  -5  -8   4        7.11        4.84      0.28 o 
  -4  -8   4       18.82       17.89      0.49 o 
  -3  -8   4      147.66      146.62      1.76 o 
  -2  -8   4        2.63        1.93      0.17 o 
  -1  -8   4        0.09       -0.07      0.14 o 
   0  -8   4       27.22       28.14      0.46 o 
   1  -8   4       14.08       15.52      0.39 o 
   2  -8   4      147.01      149.78      1.71 o 
   3  -8   4      131.06      135.38      1.39 o 
   4  -8   4       14.36       12.39      0.48 o 
   5  -8   4        2.78        2.66      0.26 o 
   6  -8   4        0.03       -0.01      0.17 o 
   7  -8   4        9.61       10.58      0.49 o 
   8  -8   4        2.27        2.09      0.28 o 
  -7  -7   4        0.28       -0.13      0.16 o 
  -6  -7   4        3.38        3.94      0.26 o 
  -5  -7   4       14.15       14.16      0.43 o 
  -4  -7   4       17.70       16.13      0.44 o 
  -3  -7   4        9.31        8.36      0.26 o 
  -2  -7   4        6.31        7.46      0.24 o 
  -1  -7   4      309.45      305.36      2.67 o 
   0  -7   4        3.65        2.58      0.16 o 
   1  -7   4       11.27       11.54      0.26 o 
   2  -7   4       75.10       75.08      0.98 o 
   3  -7   4       34.49       40.37      0.65 o 
   4  -7   4        7.73        5.43      0.32 o 
   5  -7   4        8.83        7.69      0.98 o 
   6  -7   4       96.16       90.38      1.28 o 
   7  -7   4       33.36       35.80      0.74 o 
   8  -7   4       14.69       16.78      0.52 o 
   9  -7   4        0.11        0.11      0.19 o 
  -8  -6   4        0.26        0.65      0.19 o 
  -7  -6   4       16.57       17.02      0.58 o 
  -6  -6   4       52.51       47.97      0.84 o 
  -5  -6   4      235.03      249.84      3.34 o 
  -4  -6   4        1.80        2.59      0.17 o 
  -3  -6   4       49.28       45.79      1.34 o 
  -2  -6   4      192.30      184.21      1.71 o 
  -1  -6   4       17.74       18.45      0.49 o 
   0  -6   4       80.13       77.00      1.35 o 
   1  -6   4      278.92      285.00      2.48 o 
   2  -6   4        1.86        1.92      0.11 o 
   3  -6   4        2.06        3.20      0.14 o 
   4  -6   4      178.01      172.38      1.93 o 
   5  -6   4      127.79      118.64      1.48 o 
   6  -6   4        2.63        1.57      0.21 o 
   7  -6   4       94.28       97.94      1.39 o 
   8  -6   4        0.34        0.17      0.36 o 
   9  -6   4        8.24        9.96      0.43 o 
  -8  -5   4       22.12       20.91      0.67 o 
  -7  -5   4        3.47        4.40      0.31 o 
  -6  -5   4        0.08        0.38      0.14 o 
  -5  -5   4        8.46        7.43      0.25 o 
  -4  -5   4       23.55       24.30      0.42 o 
  -3  -5   4        2.12        3.32      0.16 o 
  -2  -5   4      201.02      184.10      1.67 o 
  -1  -5   4      597.84      645.06     10.63 o 
   0  -5   4        2.26        2.47      0.13 o 
   1  -5   4        1.77        1.20      0.23 o 
   2  -5   4        0.08        0.08      0.07 o 
   3  -5   4      228.76      234.81      3.30 o 
   4  -5   4        3.95        5.33      0.24 o 
   5  -5   4      839.43      845.72      9.12 o 
   6  -5   4      670.05      670.32      6.55 o 
   7  -5   4       10.61       10.36      0.39 o 
   8  -5   4        9.86        9.27      0.34 o 
   9  -5   4       51.33       55.81      1.33 o 
  -9  -4   4        0.13        0.49      0.28 o 
  -8  -4   4        0.79        0.90      0.21 o 
  -7  -4   4       39.23       37.27      0.71 o 
  -6  -4   4       49.27       49.09      0.73 o 
  -5  -4   4        2.59        2.65      0.19 o 
  -4  -4   4        8.67        8.85      0.20 o 
  -3  -4   4        1.75        2.96      0.12 o 
  -2  -4   4     1793.42     1864.79     21.16 o 
  -1  -4   4      354.07      373.67      4.44 o 
   0  -4   4      564.89      595.47      6.65 o 
   1  -4   4        6.41        3.39      0.09 o 
   2  -4   4     1288.25     1467.84     11.62 o 
   3  -4   4       31.93       32.22      0.41 o 
   4  -4   4        0.03        0.00      0.11 o 
   5  -4   4       81.41       79.41      1.08 o 
   6  -4   4       92.86       95.48      1.29 o 
   7  -4   4        9.28        8.30      0.35 o 
   8  -4   4        3.52        3.63      0.31 o 
   9  -4   4        6.54        6.55      0.46 o 
  -9  -3   4        8.50        7.80      0.46 o 
  -8  -3   4       10.80       12.31      0.41 o 
  -7  -3   4       45.76       53.01      0.73 o 
  -6  -3   4        3.08        4.02      0.23 o 
  -5  -3   4        3.25        2.57      0.13 o 
  -4  -3   4       10.59       10.57      0.35 o 
  -3  -3   4      154.74      166.05      1.33 o 
  -2  -3   4     1778.89     1998.98     21.14 o 
  -1  -3   4      677.87      692.09      5.52 o 
   0  -3   4      124.53      155.37      2.83 o 
   1  -3   4      679.50      730.16      5.81 o 
   2  -3   4       61.74       67.35      0.68 o 
   3  -3   4       76.14       78.62      1.64 o 
   4  -3   4        5.41        4.19      0.26 o 
   5  -3   4       32.55       31.57      0.59 o 
   6  -3   4        8.41        8.80      0.54 o 
   7  -3   4       14.47       12.30      0.57 o 
   8  -3   4       24.54       28.61      0.68 o 
   9  -3   4        0.47        0.46      0.21 o 
 -10  -2   4        3.07        1.91      0.31 o 
  -9  -2   4       64.35       63.76      1.56 o 
  -8  -2   4        9.97        9.97      0.37 o 
  -7  -2   4       77.71       84.23      1.25 o 
  -6  -2   4       58.07       52.63      1.02 o 
  -5  -2   4      198.88      192.76      2.13 o 
  -4  -2   4       95.94       84.24      1.10 o 
  -3  -2   4       48.08       49.24      0.54 o 
  -2  -2   4      104.49      112.90      0.92 o 
  -1  -2   4       41.95       37.65      0.39 o 
   0  -2   4       72.81       64.16      0.63 o 
   1  -2   4      420.30      419.36      3.40 o 
   2  -2   4       40.28       38.73      0.37 o 
   3  -2   4       46.61       47.45      0.54 o 
   4  -2   4        2.20        0.79      0.13 o 
   5  -2   4        4.08        3.09      0.19 o 
   6  -2   4      136.54      134.58      1.65 o 
   7  -2   4        0.56        0.20      0.14 o 
   8  -2   4        0.02        0.17      0.19 o 
   9  -2   4        6.22        6.75      0.37 o 
 -10  -1   4       22.79       27.64      0.70 o 
  -9  -1   4        0.25        0.34      0.20 o 
  -8  -1   4       12.56       11.90      0.41 o 
  -7  -1   4       38.49       35.83      0.57 o 
  -6  -1   4       95.55       90.13      1.40 o 
  -5  -1   4      129.15      133.89      1.14 o 
  -4  -1   4        1.74        3.07      0.33 o 
  -3  -1   4      409.67      495.30      3.59 o 
  -2  -1   4     1043.74     1097.68     21.02 o 
  -1  -1   4       19.66       19.30      0.35 o 
   0  -1   4        4.14        2.15      0.30 o 
   1  -1   4        7.11        5.99      0.22 o 
   2  -1   4      372.42      426.23      3.10 o 
   3  -1   4      240.40      258.08      1.95 o 
   4  -1   4      247.34      273.75      2.57 o 
   5  -1   4      130.88      120.19      1.23 o 
   6  -1   4        3.32        2.64      0.20 o 
   7  -1   4        1.91        2.50      0.25 o 
   8  -1   4        0.64        1.20      0.20 o 
   9  -1   4       10.90       13.78      0.59 o 
 -10   0   4        4.23        4.31      0.41 o 
  -9   0   4       26.74       26.59      0.64 o 
  -8   0   4       59.48       60.31      1.34 o 
  -7   0   4       27.90       22.61      0.77 o 
  -6   0   4      251.22      255.10      2.30 o 
  -5   0   4      101.60      105.05      1.08 o 
  -4   0   4     2542.04     2793.74     19.91 o 
  -3   0   4      313.29      372.85      3.05 o 
  -2   0   4      484.98      501.06      4.03 o 
  -1   0   4       20.59       18.81      0.26 o 
   0   0   4      328.60      308.85      2.54 o 
   1   0   4       28.36       21.66      0.26 o 
   2   0   4      344.78      356.11      3.36 o 
   3   0   4      327.85      368.32      2.73 o 
   4   0   4        0.04        0.36      0.11 o 
   5   0   4        1.63        0.82      0.19 o 
   6   0   4       38.24       32.49      0.94 o 
   7   0   4       37.38       40.47      0.97 o 
   8   0   4        1.05        0.77      0.22 o 
   9   0   4       24.61       25.37      0.83 o 
 -10   1   4        9.04        9.62      0.54 o 
  -9   1   4        3.32        3.76      0.50 o 
  -8   1   4        0.98        0.69      0.26 o 
  -7   1   4        9.97        7.92      0.25 o 
  -6   1   4      117.19      119.59      1.24 o 
  -5   1   4       41.52       46.75      0.69 o 
  -4   1   4        2.75        3.56      0.18 o 
  -3   1   4      195.98      184.86      1.88 o 
  -2   1   4       78.06       75.28      0.65 o 
  -1   1   4      169.55      172.58      1.67 o 
   0   1   4      485.33      520.70      5.49 o 
   1   1   4      251.43      223.39      1.70 o 
   2   1   4        0.08        0.21      0.07 o 
   3   1   4      339.17      346.51      2.60 o 
   4   1   4      245.39      256.98      5.09 o 
   5   1   4       98.16       76.35      1.33 o 
   6   1   4       22.51       17.44      0.73 o 
   7   1   4      146.17      120.46      1.99 o 
   8   1   4        1.16        1.24      0.31 o 
 -10   2   4        3.69        4.32      0.37 o 
  -9   2   4        6.76        5.25      0.37 o 
  -8   2   4       66.97       68.30      1.39 o 
  -7   2   4      130.20      112.69      1.41 o 
  -6   2   4        1.83        2.69      0.18 o 
  -5   2   4       38.89       38.40      0.61 o 
  -4   2   4        1.26        3.50      0.17 o 
  -3   2   4       83.73       83.63      0.98 o 
  -2   2   4       51.65       53.27      0.59 o 
  -1   2   4     1987.18     2245.83     17.89 o 
   0   2   4     1584.06     1688.93     13.39 o 
   1   2   4      124.56      111.69      0.93 o 
   2   2   4      127.39      134.22      1.11 o 
   3   2   4        1.56        2.62      0.12 o 
   4   2   4      579.88      561.10      5.46 o 
   5   2   4        4.24        4.08      0.24 o 
   6   2   4        6.60        5.89      0.28 o 
   7   2   4        2.45        4.61      0.27 o 
   8   2   4       22.98       24.40      0.79 o 
 -10   3   4        1.10        0.81      0.24 o 
  -9   3   4      142.60      132.08      2.19 o 
  -8   3   4        1.48        1.22      0.24 o 
  -7   3   4        0.33       -0.01      0.13 o 
  -6   3   4       14.98       15.28      0.39 o 
  -5   3   4      112.15      102.52      1.38 o 
  -4   3   4      194.20      193.75      2.03 o 
  -3   3   4        0.14        0.78      0.11 o 
  -2   3   4      478.68      502.56      4.54 o 
  -1   3   4        9.03       11.18      0.23 o 
   0   3   4      276.45      346.67      2.58 o 
   1   3   4      113.28      110.34      0.93 o 
   2   3   4      768.28      806.45      9.16 o 
   3   3   4      129.63      119.73      1.21 o 
   4   3   4        1.17        0.52      0.17 o 
   5   3   4       27.13       25.68      0.57 o 
   6   3   4       17.48       17.30      0.49 o 
   7   3   4        4.32        4.66      0.28 o 
   8   3   4       20.65       20.43      1.33 o 
 -10   4   4        8.15        8.60      0.49 o 
  -9   4   4       25.40       23.06      0.75 o 
  -8   4   4      161.07      135.54      2.17 o 
  -7   4   4       74.24       66.92      1.02 o 
  -6   4   4       41.88       35.35      0.63 o 
  -5   4   4       48.55       55.15      0.80 o 
  -4   4   4        5.95        5.46      0.22 o 
  -3   4   4      745.00      761.05      5.49 o 
  -2   4   4       94.64      113.58      1.08 o 
  -1   4   4      326.16      342.38      2.86 o 
   0   4   4       37.34       39.38      0.52 o 
   1   4   4      352.00      344.27      2.94 o 
   2   4   4      374.16      347.86      2.99 o 
   3   4   4       61.96       58.82      1.10 o 
   4   4   4        0.07       -0.11      0.28 o 
   5   4   4       39.69       36.55      0.72 o 
   6   4   4       28.55       28.98      0.66 o 
   7   4   4        1.80        1.57      0.21 o 
 -10   5   4        0.04        0.16      0.24 o 
  -9   5   4        0.73        0.44      0.22 o 
  -8   5   4        2.75        4.28      0.33 o 
  -7   5   4        0.27       -0.03      0.33 o 
  -6   5   4       27.14       24.83      1.01 o 
  -5   5   4       79.60       74.80      1.01 o 
  -4   5   4      160.85      144.70      1.63 o 
  -3   5   4       22.57       20.91      0.42 o 
  -2   5   4        6.89        8.28      0.21 o 
  -1   5   4      158.88      152.71      1.67 o 
   0   5   4        0.59        1.20      0.12 o 
   1   5   4       63.76       64.43      0.77 o 
   2   5   4      652.58      621.44      7.85 o 
   3   5   4     1062.10     1062.41     10.40 o 
   4   5   4       39.47       35.85      0.71 o 
   5   5   4       55.60       52.15      0.98 o 
   6   5   4       81.60       81.76      1.55 o 
   7   5   4        3.84        3.11      0.37 o 
 -10   6   4        3.90        4.45      0.44 o 
  -9   6   4        6.81        7.35      0.45 o 
  -8   6   4        5.19        4.59      0.56 o 
  -7   6   4        3.51        3.42      0.23 o 
  -6   6   4      224.64      214.92      4.10 o 
  -5   6   4      597.83      607.48      6.03 o 
  -4   6   4      157.26      159.00      1.57 o 
  -3   6   4       22.36       18.32      0.41 o 
  -2   6   4       87.02      102.08      1.24 o 
  -1   6   4      292.46      298.38      3.25 o 
   0   6   4        6.29        8.78      0.44 o 
   1   6   4       97.52       89.41      1.01 o 
   2   6   4       23.08       20.84      0.42 o 
   3   6   4        1.05        1.67      0.18 o 
   4   6   4        2.12        2.46      0.57 o 
   5   6   4        1.01        1.47      0.21 o 
   6   6   4        1.16        1.69      0.35 o 
  -9   7   4       11.67       11.56      0.56 o 
  -8   7   4       34.70       32.46      1.18 o 
  -7   7   4       68.98       65.69      1.03 o 
  -6   7   4       82.42       84.12      1.18 o 
  -5   7   4      397.62      391.70      3.45 o 
  -4   7   4        1.77        2.58      0.40 o 
  -3   7   4       16.64       11.99      0.60 o 
  -2   7   4        5.51        8.12      0.29 o 
  -1   7   4        1.21        1.01      0.27 o 
   0   7   4      141.47      136.17      1.82 o 
   1   7   4       10.72       10.83      0.31 o 
   2   7   4       33.03       33.28      0.57 o 
   3   7   4       31.06       31.49      0.50 o 
   4   7   4        7.03        7.89      0.69 o 
   5   7   4       32.33       34.66      0.77 o 
  -9   8   4       21.79       25.01      0.83 o 
  -8   8   4        6.32        5.39      0.38 o 
  -7   8   4        0.28       -0.08      0.15 o 
  -6   8   4       36.64       37.80      0.88 o 
  -5   8   4      115.52      110.42      1.47 o 
  -4   8   4        8.35        8.84      0.41 o 
  -3   8   4        5.25        7.70      0.50 o 
  -2   8   4        0.51        1.01      0.13 o 
  -1   8   4       10.85        8.64      0.28 o 
   0   8   4        0.08        0.35      0.13 o 
   1   8   4       15.49       12.77      0.35 o 
   2   8   4       21.14       20.91      0.47 o 
   3   8   4        3.74        4.02      0.23 o 
   4   8   4        7.80        8.69      0.38 o 
   5   8   4        0.01       -0.06      0.22 o 
  -8   9   4       44.77       49.66      1.68 o 
  -7   9   4       49.45       54.94      1.17 o 
  -6   9   4        0.28        0.71      0.17 o 
  -5   9   4        0.30        0.29      0.19 o 
  -4   9   4        0.00       -0.11      0.17 o 
  -3   9   4        0.02       -0.14      0.14 o 
  -2   9   4       25.71       20.13      0.52 o 
  -1   9   4        2.76        2.82      0.19 o 
   0   9   4        0.27        0.35      0.15 o 
   1   9   4       10.23        8.70      0.31 o 
   2   9   4        4.18        3.98      0.21 o 
   3   9   4        1.74        1.98      0.21 o 
  -7  10   4        0.42        0.18      0.18 o 
  -6  10   4       21.52       20.59      0.69 o 
  -5  10   4        0.23        0.26      0.25 o 
  -4  10   4        6.90        5.76      0.31 o 
  -3  10   4        3.05        2.22      0.45 o 
  -2  10   4        5.31        4.09      0.27 o 
  -1  10   4        0.73        0.81      0.15 o 
   0  10   4        3.89        3.03      0.26 o 
   1  10   4        0.77        0.70      0.15 o 
   2  10   4        2.56        3.07      0.28 o 
  -6  11   4       19.58       23.30      0.76 o 
  -5  11   4        7.75        7.79      0.37 o 
  -4  11   4        2.45        2.01      0.23 o 
  -3  11   4        4.55        5.35      0.32 o 
  -2  11   4        4.10        4.78      0.30 o 
  -1  11   4        5.11        5.35      0.31 o 
   0  11   4       10.38       11.46      0.62 o 
  -2 -12   5        0.66        0.77      0.37 o 
  -1 -12   5        0.36       -0.21      0.21 o 
   0 -12   5        1.82        2.85      0.66 o 
   1 -12   5        2.67        2.98      0.33 o 
   2 -12   5       11.39       12.98      0.84 o 
   3 -12   5        8.45       10.90      0.77 o 
   4 -12   5        9.90        9.81      0.74 o 
  -3 -11   5       13.74       11.00      0.53 o 
  -2 -11   5        9.49        9.67      1.27 o 
  -1 -11   5        1.47        1.15      0.25 o 
   0 -11   5        2.41        4.18      0.33 o 
   1 -11   5        1.01        0.49      0.21 o 
   2 -11   5       19.98       24.29      0.83 o 
   3 -11   5        0.13       -0.17      0.17 o 
   4 -11   5        2.17        2.61      0.28 o 
   5 -11   5       11.76       13.24      0.58 o 
   6 -11   5        7.72        8.78      0.49 o 
  -5 -10   5        3.43        3.77      0.38 o 
  -4 -10   5        5.70        7.17      0.35 o 
  -3 -10   5       58.24       56.12      1.21 o 
  -2 -10   5       77.93       72.82      1.41 o 
  -1 -10   5       15.62       15.06      0.57 o 
   0 -10   5        3.92        2.77      0.41 o 
   1 -10   5        6.40        4.54      0.26 o 
   2 -10   5       11.48        9.17      0.35 o 
   3 -10   5        8.92        9.07      0.37 o 
   4 -10   5       16.42       19.54      0.66 o 
   5 -10   5        6.73        5.85      0.38 o 
   6 -10   5        7.32        8.60      0.47 o 
   7 -10   5       12.30       12.22      0.58 o 
  -6  -9   5        4.57        5.02      0.66 o 
  -5  -9   5       11.25       13.82      0.47 o 
  -4  -9   5        0.00        0.11      0.16 o 
  -3  -9   5       24.16       24.23      0.57 o 
  -2  -9   5       22.68       21.02      0.52 o 
  -1  -9   5       53.42       48.79      1.01 o 
   0  -9   5       51.86       45.72      1.15 o 
   1  -9   5      170.13      173.03      1.99 o 
   2  -9   5        6.71        8.45      0.78 o 
   3  -9   5        6.54        3.47      0.45 o 
   4  -9   5       16.06       17.15      0.60 o 
   5  -9   5        0.45        0.48      0.32 o 
   6  -9   5        4.10        3.21      0.31 o 
   7  -9   5        7.93        7.79      0.46 o 
  -7  -8   5        0.10       -0.14      0.21 o 
  -6  -8   5       13.88       15.05      0.48 o 
  -5  -8   5        1.51        1.66      0.21 o 
  -4  -8   5        1.02        1.66      0.31 o 
  -3  -8   5       66.29       64.96      0.85 o 
  -2  -8   5        3.81        3.20      0.30 o 
  -1  -8   5      120.49      113.19      3.34 o 
   0  -8   5        1.65        1.62      0.18 o 
   1  -8   5        1.90        4.52      0.24 o 
   2  -8   5       82.84       78.63      1.07 o 
   3  -8   5      124.49      123.66      1.94 o 
   4  -8   5       33.00       32.81      0.84 o 
   5  -8   5        8.11        7.40      0.40 o 
   6  -8   5       29.52       29.99      0.85 o 
   7  -8   5        7.43        8.33      0.46 o 
   8  -8   5        1.36        0.62      0.25 o 
  -7  -7   5        0.20        0.59      0.21 o 
  -6  -7   5        2.01        2.46      0.22 o 
  -5  -7   5       36.65       35.48      0.70 o 
  -4  -7   5       15.47       17.17      0.63 o 
  -3  -7   5      107.58       96.11      1.89 o 
  -2  -7   5       95.56       91.42      1.02 o 
  -1  -7   5        0.00        0.02      0.13 o 
   0  -7   5        9.73        6.96      0.27 o 
   1  -7   5       55.41       56.51      0.83 o 
   2  -7   5       35.45       31.97      0.51 o 
   3  -7   5        1.78        1.78      0.22 o 
   4  -7   5      193.46      185.68      2.65 o 
   5  -7   5        0.67        0.33      0.19 o 
   6  -7   5        4.10        4.44      0.36 o 
   7  -7   5       28.02       24.70      0.61 o 
   8  -7   5        6.31        7.53      0.37 o 
  -8  -6   5        1.16        1.41      0.23 o 
  -7  -6   5        0.07       -0.04      0.16 o 
  -6  -6   5       19.48       15.74      0.43 o 
  -5  -6   5        1.44        1.19      0.22 o 
  -4  -6   5      503.08      490.32      5.96 o 
  -3  -6   5        1.00        0.92      0.16 o 
  -2  -6   5       19.26       18.69      0.35 o 
  -1  -6   5        9.32        9.52      0.24 o 
   0  -6   5        0.94        0.14      0.13 o 
   1  -6   5       32.44       35.02      0.58 o 
   2  -6   5        1.95        1.08      0.25 o 
   3  -6   5       31.35       29.01      1.48 o 
   4  -6   5       61.35       62.58      0.92 o 
   5  -6   5       33.14       32.84      0.65 o 
   6  -6   5      177.41      179.27      2.13 o 
   7  -6   5        9.76        7.58      0.35 o 
   8  -6   5        1.79        2.38      0.28 o 
  -8  -5   5        2.44        2.53      0.28 o 
  -7  -5   5       24.22       22.48      0.56 o 
  -6  -5   5       63.22       53.84      1.28 o 
  -5  -5   5        8.87        7.98      0.26 o 
  -4  -5   5       17.47       17.62      0.41 o 
  -3  -5   5       56.74       57.44      1.19 o 
  -2  -5   5      103.37      107.27      1.08 o 
  -1  -5   5      807.96      835.24      6.69 o 
   0  -5   5      728.87      807.40      6.47 o 
   1  -5   5       29.22       35.27      0.49 o 
   2  -5   5       79.58       74.43      0.79 o 
   3  -5   5       63.97       65.13      0.90 o 
   4  -5   5      147.77      153.48      1.77 o 
   5  -5   5      186.77      180.31      2.07 o 
   6  -5   5      331.75      335.80      3.56 o 
   7  -5   5       41.78       42.05      0.82 o 
   8  -5   5        1.38        2.00      0.22 o 
   9  -5   5        0.31       -0.28      0.49 o 
  -9  -4   5        7.78        4.75      0.38 o 
  -8  -4   5       47.34       48.52      1.17 o 
  -7  -4   5        5.01        3.49      0.24 o 
  -6  -4   5       50.40       51.79      0.85 o 
  -5  -4   5      148.11      148.03      1.47 o 
  -3  -4   5        3.68        3.41      0.16 o 
  -2  -4   5      987.86     1033.75      8.22 o 
  -1  -4   5     2546.44     2788.83     22.02 o 
   0  -4   5       80.35       87.28      0.85 o 
   1  -4   5       11.58       11.55      0.22 o 
   2  -4   5       16.15       21.38      0.33 o 
   3  -4   5       70.33       62.95      2.03 o 
   4  -4   5      464.64      438.06      4.35 o 
   5  -4   5        3.90        4.51      0.47 o 
   6  -4   5      223.89      232.18      3.29 o 
   7  -4   5       47.25       45.62      0.85 o 
   8  -4   5        1.82        1.23      0.18 o 
   9  -4   5        0.85        1.42      0.23 o 
  -9  -3   5      114.66      120.01      2.08 o 
  -8  -3   5       46.47       49.88      0.89 o 
  -7  -3   5        0.86        1.10      0.17 o 
  -6  -3   5       14.94       15.08      0.41 o 
  -5  -3   5       15.06       11.03      0.23 o 
  -4  -3   5       25.81       19.48      0.32 o 
  -3  -3   5      152.92      153.66      1.25 o 
  -2  -3   5      354.12      355.13      2.63 o 
  -1  -3   5       83.00       87.10      1.08 o 
   0  -3   5        0.84        0.63      0.16 o 
   1  -3   5      211.25      241.58      2.09 o 
   2  -3   5       21.23       26.40      0.36 o 
   3  -3   5        0.12        0.34      0.12 o 
   4  -3   5       86.92       76.75      1.03 o 
   5  -3   5       11.78       11.74      0.36 o 
   6  -3   5       70.89       62.81      1.28 o 
   7  -3   5        0.13        0.17      0.15 o 
   8  -3   5        8.94        9.71      0.34 o 
   9  -3   5       93.90      115.27      1.71 o 
 -10  -2   5       17.23       18.73      1.04 o 
  -9  -2   5       20.90       23.68      0.97 o 
  -8  -2   5      143.59      146.79      1.83 o 
  -7  -2   5       58.73       55.92      1.00 o 
  -6  -2   5        0.00        0.03      0.11 o 
  -5  -2   5        0.43        0.93      0.09 o 
  -4  -2   5       75.35       76.51      0.72 o 
  -3  -2   5      264.13      252.57      2.17 o 
  -2  -2   5        2.88        3.20      0.49 o 
  -1  -2   5        0.02        0.17      0.09 o 
   0  -2   5      394.84      396.92      3.25 o 
   1  -2   5       50.00       46.39      0.52 o 
   2  -2   5      675.38      750.65      9.42 o 
   3  -2   5      161.90      171.92      1.86 o 
   4  -2   5       18.58       14.78      0.37 o 
   5  -2   5       51.68       53.68      0.84 o 
   6  -2   5      112.84      113.30      1.48 o 
   7  -2   5        1.59        1.68      0.19 o 
   8  -2   5        0.96        0.80      0.19 o 
   9  -2   5        2.81        2.87      0.34 o 
 -10  -1   5        0.35        0.42      0.25 o 
  -9  -1   5        0.58        0.39      0.19 o 
  -8  -1   5        8.81        8.96      0.30 o 
  -7  -1   5       22.16       20.65      0.42 o 
  -6  -1   5       79.15       78.31      0.91 o 
  -5  -1   5       25.18       21.71      0.38 o 
  -4  -1   5        8.27        6.63      0.16 o 
  -3  -1   5       81.23       94.98      1.16 o 
  -2  -1   5      357.10      397.85      3.26 o 
  -1  -1   5      230.51      219.82      1.87 o 
   0  -1   5      265.71      280.97      2.35 o 
   1  -1   5      138.76      160.53      1.26 o 
   2  -1   5       69.02       74.88      0.67 o 
   3  -1   5       52.11       65.52      0.72 o 
   4  -1   5        0.79        1.06      0.17 o 
   5  -1   5       53.02       47.76      0.99 o 
   6  -1   5        2.42        0.45      0.16 o 
   7  -1   5        0.42        0.57      0.13 o 
   8  -1   5       12.29       12.75      0.56 o 
 -10   0   5       32.08       38.78      0.84 o 
  -9   0   5       11.34       10.22      0.82 o 
  -8   0   5       27.46       28.42      0.52 o 
  -7   0   5        0.09        0.37      0.12 o 
  -6   0   5      167.68      173.58      1.69 o 
  -5   0   5      403.07      393.72      3.34 o 
  -4   0   5       40.30       46.30      0.52 o 
  -3   0   5       44.92       43.40      0.56 o 
  -2   0   5       11.96        8.11      0.18 o 
  -1   0   5       11.08       12.07      0.22 o 
   0   0   5      258.19      260.00      2.20 o 
   1   0   5       25.90       29.42      0.86 o 
   2   0   5       38.07       31.23      0.36 o 
   3   0   5       43.60       46.44      0.49 o 
   4   0   5        8.59       12.21      0.27 o 
   5   0   5       45.47       32.01      0.61 o 
   6   0   5      225.02      205.58      2.91 o 
   7   0   5        0.01        0.18      0.20 o 
   8   0   5        7.60        7.06      0.89 o 
 -10   1   5        1.23        0.95      0.26 o 
  -9   1   5       17.12       18.82      0.66 o 
  -8   1   5       11.40       11.79      0.38 o 
  -7   1   5        0.21        0.27      0.29 o 
  -6   1   5        7.79        8.05      0.29 o 
  -5   1   5       80.70       81.00      1.03 o 
  -4   1   5      237.65      258.10      3.35 o 
  -3   1   5       73.45       67.75      0.69 o 
  -2   1   5      689.35      724.86      5.80 o 
  -1   1   5       40.31       37.02      0.73 o 
   0   1   5      174.24      184.68      2.12 o 
   1   1   5       98.34      100.66      0.86 o 
   2   1   5       14.55       17.06      0.43 o 
   3   1   5        0.48        0.40      0.08 o 
   4   1   5       91.26       86.51      0.96 o 
   5   1   5       53.93       39.06      1.14 o 
   6   1   5        8.34        5.17      0.35 o 
   7   1   5        0.10        0.32      0.37 o 
   8   1   5       17.41       23.15      1.08 o 
 -10   2   5        0.56        0.63      0.24 o 
  -9   2   5       54.31       55.14      1.21 o 
  -8   2   5       54.48       50.34      0.86 o 
  -7   2   5       99.07       90.59      1.22 o 
  -6   2   5       27.84       30.24      0.59 o 
  -5   2   5      197.30      194.62      2.09 o 
  -4   2   5       62.97       65.37      0.86 o 
  -3   2   5      159.79      171.96      1.58 o 
  -2   2   5     1131.94     1279.10     10.67 o 
  -1   2   5       55.03       55.63      0.71 o 
   0   2   5      238.22      256.46      3.68 o 
   1   2   5        8.38        9.15      0.33 o 
   2   2   5      157.86      161.05      1.32 o 
   3   2   5        6.11        5.75      0.20 o 
   4   2   5       18.48       15.79      0.42 o 
   5   2   5       27.45       26.45      0.57 o 
   6   2   5        1.45        0.54      0.20 o 
   7   2   5        0.07        0.29      0.21 o 
   8   2   5       72.58       83.48      1.68 o 
 -10   3   5        2.19        1.10      0.27 o 
  -9   3   5       29.22       27.32      1.13 o 
  -8   3   5      245.97      226.63      2.53 o 
  -7   3   5      143.56      134.96      1.64 o 
  -6   3   5        0.01        0.09      0.13 o 
  -5   3   5       36.48       36.56      0.62 o 
  -4   3   5      239.39      246.46      2.53 o 
  -3   3   5      256.10      276.58      3.81 o 
  -2   3   5       51.52       44.06      0.52 o 
  -1   3   5       26.22       25.57      0.89 o 
   0   3   5       11.54       10.72      0.20 o 
   1   3   5        5.55        4.75      0.18 o 
   2   3   5        0.01        0.09      0.11 o 
   3   3   5       91.30       91.59      1.01 o 
   4   3   5      298.28      283.57      3.03 o 
   5   3   5       24.28       27.23      0.61 o 
   6   3   5        6.89        6.41      0.32 o 
   7   3   5       12.32       11.18      1.00 o 
 -10   4   5       12.18       12.13      0.58 o 
  -9   4   5        0.95        1.15      0.24 o 
  -8   4   5       26.73       27.94      0.62 o 
  -7   4   5       88.25       75.55      1.15 o 
  -6   4   5       29.85       25.80      0.54 o 
  -5   4   5       59.42       59.63      0.87 o 
  -4   4   5       48.06       38.75      0.63 o 
  -3   4   5      191.97      184.31      1.97 o 
  -2   4   5       11.79       10.83      0.41 o 
  -1   4   5       12.40       17.35      0.34 o 
   0   4   5       10.84       13.57      0.30 o 
   1   4   5      481.73      470.84      3.95 o 
   2   4   5      194.59      191.86      1.81 o 
   3   4   5     1276.21     1316.43     10.52 o 
   4   4   5        2.48        3.63      0.41 o 
   5   4   5       22.28       22.07      0.56 o 
   6   4   5        0.95        1.15      0.19 o 
   7   4   5        0.39        0.47      0.30 o 
 -10   5   5        2.08        1.53      0.27 o 
  -9   5   5       60.93       58.51      1.30 o 
  -8   5   5        3.53        3.39      0.38 o 
  -7   5   5       16.89       15.77      0.44 o 
  -6   5   5        3.10        3.28      0.32 o 
  -5   5   5      498.29      482.32      4.73 o 
  -4   5   5      351.16      343.10      4.10 o 
  -3   5   5       33.68       28.14      0.52 o 
  -2   5   5      144.45      134.34      1.52 o 
  -1   5   5       54.16       44.56      0.60 o 
   0   5   5      194.20      205.66      1.91 o 
   1   5   5        0.25        0.42      0.26 o 
   2   5   5      195.19      191.30      1.84 o 
   3   5   5       18.65       17.98      0.40 o 
   4   5   5        1.13        1.32      0.20 o 
   5   5   5        8.83        7.70      0.50 o 
   6   5   5        6.42        5.47      0.32 o 
 -10   6   5        0.51        0.18      0.33 o 
  -9   6   5        3.87        4.26      0.37 o 
  -8   6   5       28.67       28.83      0.64 o 
  -7   6   5       12.56       11.35      0.39 o 
  -6   6   5       53.92       50.19      0.84 o 
  -5   6   5      359.25      361.54      3.21 o 
  -4   6   5     1083.75     1095.45     10.18 o 
  -3   6   5      113.99      113.75      1.74 o 
  -2   6   5        2.18        3.69      0.21 o 
  -1   6   5        3.71        6.52      0.23 o 
   0   6   5       39.60       37.66      0.57 o 
   1   6   5       18.02       16.68      0.38 o 
   2   6   5       67.91       62.97      0.84 o 
   3   6   5        0.16       -0.02      0.13 o 
   4   6   5       90.84       87.13      1.31 o 
   5   6   5       13.45       15.47      0.82 o 
   6   6   5        6.21        9.23      0.48 o 
  -9   7   5        1.12        0.98      0.33 o 
  -8   7   5        0.11        0.04      0.20 o 
  -7   7   5       17.05       17.06      0.48 o 
  -6   7   5       10.69        9.14      0.48 o 
  -5   7   5      122.62      116.03      1.85 o 
  -4   7   5       40.13       37.60      0.87 o 
  -3   7   5        2.50        1.35      0.25 o 
  -2   7   5        2.56        1.03      0.36 o 
  -1   7   5        3.67        4.56      0.21 o 
   0   7   5      180.40      164.93      1.81 o 
   1   7   5        4.08        2.61      0.18 o 
   2   7   5       16.17       14.11      0.37 o 
   3   7   5       12.23       13.05      0.37 o 
   4   7   5       27.09       25.52      0.80 o 
   5   7   5        1.94        2.07      0.24 o 
  -9   8   5        0.02        0.11      0.35 o 
  -8   8   5        0.20       -0.11      0.30 o 
  -7   8   5        9.31        8.07      0.42 o 
  -6   8   5        2.43        3.11      0.25 o 
  -5   8   5       11.52       12.06      0.50 o 
  -4   8   5        9.76        8.56      0.42 o 
  -3   8   5       13.98       17.02      0.57 o 
  -2   8   5       53.76       42.91      0.79 o 
  -1   8   5       85.14       60.30      0.95 o 
   0   8   5        3.65        3.28      0.22 o 
   1   8   5       12.55       12.86      0.36 o 
   2   8   5       50.78       46.32      0.74 o 
   3   8   5        6.63        7.13      0.33 o 
   4   8   5        0.33        0.18      0.20 o 
  -8   9   5       32.09       37.35      1.46 o 
  -7   9   5        0.70        0.47      0.19 o 
  -6   9   5        2.20        2.11      0.40 o 
  -5   9   5       57.54       61.01      1.26 o 
  -4   9   5       34.83       31.33      1.02 o 
  -3   9   5        0.15        0.05      0.19 o 
  -2   9   5        1.13        1.97      0.23 o 
  -1   9   5       77.10       71.74      1.13 o 
   0   9   5       17.78       19.01      0.45 o 
   1   9   5        5.28        5.59      0.26 o 
   2   9   5        9.37       11.65      0.48 o 
   3   9   5       13.19       16.63      0.46 o 
  -7  10   5        0.25        0.57      0.72 o 
  -6  10   5       19.34       22.07      0.74 o 
  -5  10   5        0.17       -0.21      0.21 o 
  -4  10   5        4.08        3.93      0.27 o 
  -3  10   5        6.42        5.52      0.31 o 
  -2  10   5        2.71        2.06      0.22 o 
  -1  10   5        1.83        2.68      0.24 o 
   0  10   5        0.57        0.81      0.20 o 
   1  10   5       15.62       16.61      0.50 o 
  -5  11   5       42.77       49.22      0.98 o 
  -4  11   5       15.45       17.50      0.56 o 
  -3  11   5       15.57       18.00      0.66 o 
  -2  11   5        1.39        0.88      0.21 o 
  -1  11   5        6.03        4.79      0.31 o 
  -1 -12   6        5.45        4.11      0.37 o 
   0 -12   6        0.26        0.37      0.23 o 
   1 -12   6        3.25        2.84      0.32 o 
   2 -12   6        0.43        0.41      0.31 o 
   3 -12   6        1.31        1.17      0.25 o 
   4 -12   6        0.32        0.59      0.23 o 
  -3 -11   6        0.33        0.59      0.35 o 
  -2 -11   6        8.79        6.92      0.59 o 
  -1 -11   6       43.31       40.60      1.61 o 
   0 -11   6        0.62        0.60      0.22 o 
   1 -11   6        0.39        0.57      0.21 o 
   2 -11   6        0.55        0.30      0.22 o 
   3 -11   6        0.17        0.07      0.16 o 
   4 -11   6        6.29        8.38      0.51 o 
   5 -11   6        0.15        0.33      0.22 o 
  -4 -10   6        1.63        1.49      0.27 o 
  -3 -10   6       13.04       14.31      0.59 o 
  -2 -10   6        0.03       -0.09      0.30 o 
  -1 -10   6        6.16        5.35      0.37 o 
   0 -10   6        1.46        1.00      0.41 o 
   1 -10   6        0.00        0.02      0.18 o 
   2 -10   6       53.12       46.45      1.06 o 
   3 -10   6        1.86        1.56      0.25 o 
   4 -10   6        1.42        2.79      0.29 o 
   5 -10   6        6.05        6.85      0.43 o 
   6 -10   6        1.31        2.11      0.28 o 
  -6  -9   6        0.19        0.31      0.19 o 
  -5  -9   6        5.63        7.21      0.35 o 
  -4  -9   6        1.64        1.72      0.46 o 
  -3  -9   6        0.02        0.01      0.20 o 
  -2  -9   6       19.30       19.76      0.51 o 
  -1  -9   6        4.46        2.85      0.23 o 
   0  -9   6       18.07       16.44      0.46 o 
   1  -9   6       17.54       19.82      0.49 o 
   2  -9   6       22.71       26.14      0.61 o 
   3  -9   6       17.57       13.99      0.55 o 
   4  -9   6        2.89        4.36      0.44 o 
   5  -9   6        0.90        0.32      0.20 o 
   6  -9   6        4.44        3.96      0.35 o 
   7  -9   6        5.04        6.57      0.44 o 
  -6  -8   6       41.87       44.41      1.02 o 
  -5  -8   6        5.69        4.26      0.26 o 
  -4  -8   6        4.87        5.77      0.24 o 
  -3  -8   6        0.55        0.34      0.15 o 
  -2  -8   6        1.47        1.18      0.18 o 
  -1  -8   6       46.18       44.72      0.77 o 
   0  -8   6        1.23        2.30      0.42 o 
   1  -8   6      215.19      199.95      2.23 o 
   2  -8   6       28.16       27.97      0.50 o 
   3  -8   6       65.68       67.37      1.30 o 
   4  -8   6        1.32        1.06      0.32 o 
   5  -8   6        1.74        0.80      0.41 o 
   6  -8   6       11.92       10.67      0.53 o 
   7  -8   6        3.00        2.71      0.35 o 
  -7  -7   6        0.18        0.48      0.20 o 
  -6  -7   6        4.73        5.67      0.36 o 
  -5  -7   6        0.02       -0.04      0.12 o 
  -4  -7   6        5.88        5.38      0.23 o 
  -3  -7   6      204.17      200.52      1.93 o 
  -2  -7   6      161.55      157.88      2.07 o 
  -1  -7   6      242.45      229.37      2.46 o 
   0  -7   6      253.77      251.55      4.92 o 
   1  -7   6       24.25       21.07      0.42 o 
   2  -7   6        1.73        1.43      0.17 o 
   3  -7   6        2.60        2.06      0.25 o 
   4  -7   6       22.91       28.43      0.77 o 
   5  -7   6      455.00      464.82      8.93 o 
   6  -7   6       40.54       42.32      1.79 o 
   7  -7   6       18.04       19.13      1.71 o 
   8  -7   6        4.39        6.11      0.78 o 
  -8  -6   6        2.63        1.75      0.26 o 
  -7  -6   6        7.01        8.51      0.37 o 
  -6  -6   6        8.84        8.30      0.40 o 
  -5  -6   6       19.13       16.74      0.49 o 
  -4  -6   6      178.51      173.66      1.71 o 
  -3  -6   6      110.58      106.81      1.78 o 
  -2  -6   6       44.70       42.82      0.59 o 
  -1  -6   6       83.05       82.12      1.19 o 
   0  -6   6        7.18        5.45      0.25 o 
   1  -6   6        8.67       11.86      0.29 o 
   2  -6   6        0.61        0.90      0.33 o 
   3  -6   6       70.82       70.85      1.29 o 
   4  -6   6      218.83      232.97      3.19 o 
   5  -6   6        2.59        3.16      0.34 o 
   6  -6   6        6.39        6.69      0.66 o 
   7  -6   6        1.53        1.97      0.25 o 
   8  -6   6        0.37        0.28      0.19 o 
  -8  -5   6        0.00        0.18      0.17 o 
  -7  -5   6        5.96        7.53      0.35 o 
  -6  -5   6        3.62        2.43      0.21 o 
  -5  -5   6       29.23       26.80      0.48 o 
  -4  -5   6       37.47       34.79      0.54 o 
  -3  -5   6      462.38      463.31      3.90 o 
  -2  -5   6      336.01      335.98      2.88 o 
  -1  -5   6       78.74       69.89      2.39 o 
   0  -5   6      319.60      340.09      2.93 o 
   1  -5   6        8.00        6.64      0.31 o 
   2  -5   6       60.59       55.03      1.95 o 
   3  -5   6      365.09      351.19      4.73 o 
   4  -5   6       26.77       25.32      0.54 o 
   5  -5   6       13.78       11.67      0.38 o 
   6  -5   6       67.91       62.40      1.83 o 
   7  -5   6       14.58       18.71      0.54 o 
   8  -5   6       11.64       12.34      0.46 o 
  -9  -4   6       24.33       29.38      0.89 o 
  -8  -4   6      133.02      148.37      1.90 o 
  -7  -4   6       39.72       37.14      0.73 o 
  -6  -4   6        4.92        4.27      0.38 o 
  -5  -4   6       33.82       24.61      0.44 o 
  -4  -4   6       24.19       19.21      0.37 o 
  -3  -4   6       91.70       86.43      0.93 o 
  -2  -4   6      323.63      333.95      2.86 o 
  -1  -4   6       14.53       12.86      0.25 o 
   0  -4   6        3.35        6.61      0.23 o 
   1  -4   6       35.22       26.61      0.47 o 
   2  -4   6       87.38       75.51      0.80 o 
   3  -4   6       43.57       36.21      0.70 o 
   4  -4   6       35.95       31.08      0.60 o 
   5  -4   6      168.51      162.07      3.03 o 
   6  -4   6       35.16       36.03      1.61 o 
   7  -4   6        7.47       10.01      0.39 o 
   8  -4   6        0.21        0.66      0.19 o 
  -9  -3   6        2.09        2.06      0.30 o 
  -8  -3   6       15.76       20.02      0.96 o 
  -7  -3   6       75.44       77.91      1.15 o 
  -6  -3   6        7.09        4.93      0.25 o 
  -5  -3   6        0.50        1.25      0.21 o 
  -4  -3   6      190.53      188.32      1.74 o 
  -3  -3   6       43.46       38.03      1.10 o 
  -2  -3   6        7.27        6.88      0.19 o 
  -1  -3   6      467.90      498.41      5.88 o 
   0  -3   6        0.03        0.20      0.09 o 
   1  -3   6      173.33      169.73      1.53 o 
   2  -3   6       70.26       74.16      0.79 o 
   3  -3   6     1004.92     1079.28     10.11 o 
   4  -3   6       16.72       20.71      0.47 o 
   5  -3   6      210.30      208.99      4.04 o 
   6  -3   6       27.53       30.35      0.68 o 
   7  -3   6        8.35        7.70      0.35 o 
   8  -3   6        1.44        2.08      0.19 o 
  -9  -2   6        1.33        0.52      0.23 o 
  -8  -2   6       11.22       14.99      0.46 o 
  -7  -2   6        2.37        1.93      0.20 o 
  -6  -2   6        1.04        0.95      0.16 o 
  -5  -2   6      216.22      203.62      2.05 o 
  -4  -2   6        2.17        1.27      0.10 o 
  -3  -2   6       21.64       18.04      0.24 o 
  -2  -2   6      161.47      171.88      3.13 o 
  -1  -2   6      351.98      399.92      4.54 o 
   0  -2   6       22.24       28.11      0.39 o 
   1  -2   6      111.12      113.30      1.09 o 
   2  -2   6      119.03      127.78      1.21 o 
   3  -2   6      175.37      166.87      1.86 o 
   4  -2   6        1.85        1.47      0.17 o 
   5  -2   6       63.95       62.36      0.95 o 
   6  -2   6       32.79       32.82      0.67 o 
   7  -2   6       27.84       24.53      1.10 o 
   8  -2   6        2.72        3.10      0.33 o 
 -10  -1   6        5.88        6.38      0.44 o 
  -9  -1   6        4.07        3.97      0.35 o 
  -8  -1   6        2.71        2.87      0.23 o 
  -7  -1   6       11.92       12.47      0.51 o 
  -6  -1   6       19.62       19.64      0.47 o 
  -5  -1   6      307.62      344.19      5.54 o 
  -4  -1   6       25.43       27.55      0.42 o 
  -3  -1   6        0.18        0.13      0.30 o 
  -2  -1   6       10.36       17.59      0.30 o 
  -1  -1   6      217.29      223.17      2.71 o 
   0  -1   6       89.52      100.67      0.99 o 
   1  -1   6       37.04       41.38      0.78 o 
   2  -1   6        6.39        7.17      0.21 o 
   3  -1   6        8.10        5.76      0.24 o 
   4  -1   6       14.82       15.40      0.52 o 
   5  -1   6       76.00       64.70      0.97 o 
   6  -1   6      109.51       94.10      2.40 o 
   7  -1   6       42.26       36.65      0.96 o 
   8  -1   6       15.08       16.61      0.67 o 
 -10   0   6        2.65        2.53      0.48 o 
  -9   0   6        1.06        0.79      0.22 o 
  -8   0   6       15.59       18.38      0.48 o 
  -6   0   6        0.57        0.46      0.14 o 
  -5   0   6      100.79       95.20      1.30 o 
  -4   0   6       78.39       74.61      0.95 o 
  -3   0   6        8.02        8.89      0.18 o 
  -2   0   6      465.38      478.97      4.88 o 
  -1   0   6      821.70      884.52      7.05 o 
   0   0   6        3.54        4.26      0.17 o 
   1   0   6       34.52       30.04      0.74 o 
   2   0   6      467.18      447.44      3.31 o 
   3   0   6       43.28       37.04      0.62 o 
   4   0   6       56.24       51.73      1.05 o 
   5   0   6       81.25       72.53      1.35 o 
   6   0   6        2.11        1.42      0.40 o 
   7   0   6        5.19        7.26      0.92 o 
   8   0   6        0.06       -0.22      0.22 o 
 -10   1   6       20.46       19.08      0.71 o 
  -9   1   6        0.00       -0.19      0.19 o 
  -8   1   6        3.03        3.19      0.37 o 
  -7   1   6        0.64        0.47      0.22 o 
  -6   1   6        5.87        5.83      0.92 o 
  -5   1   6       65.81       68.90      0.94 o 
  -4   1   6        5.70        6.28      0.23 o 
  -3   1   6      564.56      588.06      5.56 o 
  -2   1   6      294.22      300.47      2.55 o 
  -1   1   6      628.75      690.60     11.26 o 
   0   1   6       32.97       37.82      0.48 o 
   1   1   6      517.07      543.51      6.03 o 
   2   1   6       71.95       66.43      0.66 o 
   3   1   6       13.38       11.25      0.27 o 
   4   1   6       28.83       24.55      0.68 o 
   5   1   6       13.06       13.00      0.52 o 
   6   1   6        0.29       -0.09      0.19 o 
   7   1   6        2.43        2.54      0.29 o 
 -10   2   6       20.19       19.87      0.73 o 
  -9   2   6       14.92       12.98      0.55 o 
  -8   2   6       70.96       69.65      1.71 o 
  -7   2   6       49.63       41.72      0.74 o 
  -6   2   6        0.26        0.60      0.19 o 
  -5   2   6      135.53      126.73      1.49 o 
  -4   2   6      259.20      250.18      2.58 o 
  -3   2   6      108.50       99.63      1.20 o 
  -2   2   6        0.09        0.41      0.09 o 
  -1   2   6      199.08      198.78      1.77 o 
   0   2   6       82.15       79.31      0.74 o 
   1   2   6       97.84       91.50      0.84 o 
   2   2   6       39.31       36.65      0.52 o 
   3   2   6        0.56        0.45      0.18 o 
   4   2   6       70.96       60.24      1.13 o 
   5   2   6        1.16        0.91      0.21 o 
   6   2   6        9.83       11.31      0.52 o 
   7   2   6        6.80        8.26      0.47 o 
 -10   3   6       24.07       24.56      0.82 o 
  -9   3   6        1.43        1.93      0.31 o 
  -8   3   6        1.88        1.53      0.37 o 
  -7   3   6        0.73        0.63      0.20 o 
  -6   3   6      447.47      449.27      4.46 o 
  -5   3   6      104.66       96.78      1.83 o 
  -4   3   6      308.15      298.83      2.64 o 
  -3   3   6        1.46        0.76      0.17 o 
  -2   3   6       36.34       36.01      0.68 o 
  -1   3   6        0.19        0.07      0.09 o 
   0   3   6       46.24       39.83      0.54 o 
   1   3   6      153.17      136.24      1.35 o 
   2   3   6     1108.00     1109.43      8.89 o 
   3   3   6        8.87        8.59      0.35 o 
   4   3   6       38.15       38.00      0.73 o 
   5   3   6      115.95      113.67      1.93 o 
   6   3   6       46.98       45.48      1.15 o 
   7   3   6       34.87       41.36      1.10 o 
 -10   4   6       36.54       40.94      1.10 o 
  -9   4   6       13.50       11.51      0.54 o 
  -8   4   6      112.83      106.63      1.46 o 
  -7   4   6       43.77       41.95      0.77 o 
  -6   4   6      706.18      709.85     11.59 o 
  -5   4   6      115.38      111.76      1.39 o 
  -4   4   6      587.99      587.03      7.01 o 
  -3   4   6       46.35       41.42      0.67 o 
  -2   4   6      492.95      503.32      9.75 o 
  -1   4   6       61.44       55.28      0.79 o 
   0   4   6        3.05        3.58      0.18 o 
   1   4   6      634.25      614.05      5.09 o 
   2   4   6       78.11       77.06      0.92 o 
   3   4   6        4.03        3.93      0.26 o 
   4   4   6       29.38       29.46      1.24 o 
   5   4   6        1.45        1.15      0.19 o 
   6   4   6        5.04        7.47      0.45 o 
 -10   5   6       12.95       14.51      0.64 o 
  -9   5   6       33.96       31.44      0.90 o 
  -8   5   6        0.02       -0.09      0.16 o 
  -7   5   6        4.78        4.13      0.28 o 
  -6   5   6       20.67       20.51      0.50 o 
  -5   5   6       53.13       51.37      0.73 o 
  -4   5   6        0.74       -0.04      0.28 o 
  -3   5   6      198.49      195.90      2.65 o 
  -2   5   6       47.40       45.07      1.54 o 
  -1   5   6       39.71       38.14      0.82 o 
   0   5   6       55.13       45.69      0.64 o 
   1   5   6       72.74       63.09      0.81 o 
   2   5   6      144.73      137.26      1.61 o 
   3   5   6       85.72       87.37      1.27 o 
   4   5   6       14.39       15.30      0.48 o 
   5   5   6       26.36       29.45      0.70 o 
   6   5   6        3.23        2.17      0.31 o 
  -9   6   6        1.98        2.34      0.52 o 
  -8   6   6       11.15       10.86      0.56 o 
  -7   6   6        0.21        0.29      0.15 o 
  -6   6   6        2.48        1.83      0.23 o 
  -5   6   6       61.78       59.25      0.93 o 
  -4   6   6       29.25       29.90      0.76 o 
  -3   6   6       14.23       16.24      0.54 o 
  -2   6   6       32.49       28.17      0.72 o 
  -1   6   6       24.03       22.95      1.14 o 
   0   6   6        0.43        1.17      0.14 o 
   1   6   6       14.11       14.30      0.60 o 
   2   6   6        0.02       -0.12      0.13 o 
   3   6   6       11.71       11.13      0.44 o 
   4   6   6        7.12        8.07      0.37 o 
   5   6   6        0.02       -0.02      0.18 o 
  -9   7   6        1.52        1.18      0.38 o 
  -8   7   6       12.99       15.55      0.48 o 
  -7   7   6       55.08       57.46      1.19 o 
  -6   7   6        0.62        0.88      0.41 o 
  -5   7   6       22.34       19.62      0.64 o 
  -4   7   6        0.30        0.19      0.18 o 
  -3   7   6       36.03       28.63      0.76 o 
  -2   7   6        5.55        4.77      0.27 o 
  -1   7   6       16.75       10.64      0.37 o 
   0   7   6       30.99       24.51      0.48 o 
   1   7   6        5.52        5.44      0.24 o 
   2   7   6        0.23        0.07      0.14 o 
   3   7   6       24.01       25.60      0.65 o 
   4   7   6       21.48       19.27      0.58 o 
  -8   8   6        8.68       12.91      0.46 o 
  -7   8   6       16.36       15.78      0.60 o 
  -6   8   6        2.96        2.76      0.29 o 
  -5   8   6        0.63        0.32      0.21 o 
  -4   8   6       99.24       92.67      1.64 o 
  -3   8   6        1.09        1.22      0.23 o 
  -2   8   6        4.94        5.79      0.30 o 
  -1   8   6       14.54       12.97      0.42 o 
   0   8   6        7.69        6.34      0.27 o 
   1   8   6       31.15       31.52      0.90 o 
   2   8   6       22.39       24.99      0.54 o 
   3   8   6        2.20        3.12      0.28 o 
  -7   9   6        0.04       -0.15      0.22 o 
  -6   9   6        3.03        2.33      0.28 o 
  -5   9   6        0.49        0.58      0.23 o 
  -4   9   6        1.22        1.38      0.25 o 
  -3   9   6       17.15       16.53      0.50 o 
  -2   9   6        0.01        0.21      0.16 o 
  -1   9   6       29.79       28.98      0.67 o 
   0   9   6        3.54        4.03      0.23 o 
   1   9   6        7.82        7.06      0.30 o 
   2   9   6       12.12       13.40      0.41 o 
  -6  10   6       17.72       18.65      0.70 o 
  -5  10   6       41.66       49.71      1.19 o 
  -4  10   6       68.10       86.35      1.47 o 
  -3  10   6        2.15        2.25      0.25 o 
  -2  10   6        0.00        0.15      0.25 o 
  -1  10   6        4.32        7.31      0.36 o 
   0  10   6        4.05        5.66      0.33 o 
   0 -12   7        0.89        0.82      0.24 o 
   1 -12   7        0.08       -0.19      0.31 o 
   2 -12   7        0.16        0.09      0.19 o 
  -3 -11   7        0.26       -0.12      0.21 o 
  -2 -11   7        0.19        0.01      0.22 o 
  -1 -11   7        0.40        0.70      0.24 o 
   0 -11   7        6.53        6.00      0.39 o 
   1 -11   7        3.77        4.35      0.27 o 
   2 -11   7        8.94        7.13      0.36 o 
   3 -11   7        0.87        0.80      0.25 o 
   4 -11   7        2.50        2.72      0.50 o 
  -4 -10   7        8.46        8.44      0.47 o 
  -3 -10   7        7.89        8.47      0.46 o 
  -2 -10   7        0.31        0.26      0.28 o 
  -1 -10   7        2.24        2.22      0.22 o 
   0 -10   7        0.38        0.19      0.16 o 
   1 -10   7        0.08        0.36      0.18 o 
   2 -10   7        9.63        9.81      0.40 o 
   3 -10   7       12.25        8.63      0.97 o 
   4 -10   7        1.47        1.94      0.27 o 
   5 -10   7        0.59        1.20      0.36 o 
  -5  -9   7       65.23       73.92      1.47 o 
  -4  -9   7        0.85        1.42      0.25 o 
  -3  -9   7        4.18        3.38      0.26 o 
  -2  -9   7        0.34        0.54      0.31 o 
  -1  -9   7        0.50        0.77      0.17 o 
   0  -9   7        0.02       -0.12      0.16 o 
   1  -9   7        0.19        0.17      0.14 o 
   2  -9   7       26.99       27.41      0.79 o 
   3  -9   7        1.19        2.27      0.27 o 
   4  -9   7        3.49        3.15      0.32 o 
   5  -9   7        2.80        2.22      0.30 o 
   6  -9   7        0.98        1.58      0.30 o 
  -6  -8   7        0.01        0.64      0.22 o 
  -5  -8   7       22.18       22.95      0.71 o 
  -4  -8   7       20.47       21.46      0.54 o 
  -3  -8   7        9.74       10.09      0.37 o 
  -2  -8   7        0.71        0.27      0.16 o 
  -1  -8   7        3.34        2.14      0.21 o 
   0  -8   7       43.25       45.32      0.78 o 
   1  -8   7       50.60       42.57      0.67 o 
   2  -8   7        0.02       -0.06      0.18 o 
   3  -8   7        4.55        6.66      0.39 o 
   4  -8   7        0.91        1.52      0.33 o 
   5  -8   7       97.20      103.88      1.86 o 
   6  -8   7       49.59       47.88      1.83 o 
   7  -8   7       13.59       13.96      0.64 o 
  -7  -7   7        7.51        8.33      0.44 o 
  -6  -7   7        3.70        3.23      0.23 o 
  -5  -7   7        5.70        5.07      0.50 o 
  -4  -7   7        2.63        2.60      0.22 o 
  -3  -7   7        0.99        1.64      0.25 o 
  -2  -7   7      170.40      156.32      1.84 o 
  -1  -7   7       19.93       17.92      0.46 o 
   0  -7   7       47.88       46.07      0.77 o 
   1  -7   7       36.10       29.60      0.63 o 
   2  -7   7       17.24       22.26      0.67 o 
   3  -7   7       38.87       40.27      0.95 o 
   4  -7   7        0.18        0.63      0.36 o 
   5  -7   7      138.00      144.60      2.32 o 
   6  -7   7       61.37       60.39      3.22 o 
   7  -7   7        4.23        4.58      0.54 o 
  -8  -6   7        7.00        8.14      0.45 o 
  -7  -6   7        1.00        1.61      0.20 o 
  -6  -6   7        0.37        0.43      0.47 o 
  -5  -6   7        6.43        7.56      0.26 o 
  -4  -6   7        0.37        0.48      0.13 o 
  -3  -6   7      293.13      280.15      2.95 o 
  -2  -6   7     1195.67     1227.69     11.34 o 
  -1  -6   7        7.30        6.54      0.34 o 
   0  -6   7      104.87       94.91      1.07 o 
   1  -6   7       39.65       36.85      0.82 o 
   2  -6   7       17.95       18.25      0.58 o 
   3  -6   7       95.49       92.35      1.59 o 
   4  -6   7        0.92        0.93      0.23 o 
   5  -6   7        3.19        4.02      0.35 o 
   6  -6   7        4.40        4.01      0.76 o 
   7  -6   7        1.24        1.97      0.31 o 
  -8  -5   7        4.19        5.21      0.39 o 
  -7  -5   7        1.20        1.98      0.21 o 
  -6  -5   7        5.18        6.10      0.29 o 
  -5  -5   7       30.18       30.09      1.26 o 
  -4  -5   7       80.63       79.85      1.87 o 
  -3  -5   7      269.17      249.40      3.35 o 
  -2  -5   7       10.05        8.54      0.31 o 
  -1  -5   7      357.94      357.47      3.32 o 
   0  -5   7        1.01        0.41      0.14 o 
   1  -5   7       60.43       57.58      1.78 o 
   2  -5   7        0.55        0.43      0.19 o 
   3  -5   7       49.62       44.84      0.97 o 
   4  -5   7      121.30      117.33      1.89 o 
   5  -5   7        1.39        1.64      0.26 o 
   6  -5   7        4.12        3.70      0.44 o 
   7  -5   7        0.05       -0.02      0.21 o 
   8  -5   7       48.63       60.92      1.12 o 
  -9  -4   7       41.31       47.14      0.94 o 
  -8  -4   7        0.67        0.30      0.34 o 
  -7  -4   7       31.33       32.39      0.69 o 
  -6  -4   7        0.37        0.62      0.16 o 
  -5  -4   7      107.86       91.75      1.23 o 
  -4  -4   7       42.38       39.85      1.32 o 
  -3  -4   7       23.80       21.13      0.38 o 
  -2  -4   7        9.52        7.91      0.22 o 
  -1  -4   7      113.75      117.43      2.90 o 
   0  -4   7       34.24       30.87      0.55 o 
   1  -4   7      162.75      172.60      2.20 o 
   2  -4   7       24.77       17.38      0.54 o 
   3  -4   7        2.81        2.71      0.20 o 
   4  -4   7       84.40       91.07      1.24 o 
   5  -4   7       76.05       75.49      1.13 o 
   6  -4   7        9.35        9.22      0.37 o 
   7  -4   7       15.35       13.13      1.63 o 
   8  -4   7        0.71        0.73      0.20 o 
  -9  -3   7        3.91        4.76      0.30 o 
  -8  -3   7        0.84        1.56      0.21 o 
  -7  -3   7        7.71        7.87      0.36 o 
  -6  -3   7       38.57       30.53      1.00 o 
  -5  -3   7        0.06       -0.09      0.13 o 
  -4  -3   7       56.08       50.32      1.07 o 
  -3  -3   7       39.03       40.73      0.55 o 
  -2  -3   7       41.06       35.68      0.82 o 
  -1  -3   7        0.67       -0.04      0.11 o 
   0  -3   7       14.83       17.30      0.38 o 
   1  -3   7      280.66      314.16      2.70 o 
   2  -3   7      202.64      212.27      2.27 o 
   3  -3   7       64.92       61.77      0.91 o 
   4  -3   7        0.04        0.03      0.14 o 
   5  -3   7       55.53       50.17      0.86 o 
   6  -3   7        8.75        7.77      0.38 o 
   7  -3   7       25.71       26.55      1.02 o 
   8  -3   7        2.43        1.64      0.29 o 
  -9  -2   7        0.14       -0.15      0.15 o 
  -8  -2   7        3.63        6.07      0.30 o 
  -7  -2   7       15.17       15.72      0.45 o 
  -6  -2   7       23.92       27.77      0.58 o 
  -5  -2   7        0.03        0.80      0.62 o 
  -4  -2   7       57.76       63.91      0.90 o 
  -3  -2   7      255.90      250.75      2.56 o 
  -2  -2   7        4.53        4.84      0.35 o 
  -1  -2   7        8.92       11.44      0.25 o 
   0  -2   7      119.35      118.64      2.44 o 
   1  -2   7       44.48       46.69      0.58 o 
   2  -2   7        0.34        0.58      0.26 o 
   3  -2   7       29.83       27.66      1.29 o 
   4  -2   7       30.87       32.07      0.75 o 
   5  -2   7        5.16        3.60      0.25 o 
   6  -2   7        0.12        0.36      0.20 o 
   7  -2   7        1.05        1.21      0.29 o 
   8  -2   7        4.93        6.46      0.45 o 
  -9  -1   7        0.25        0.56      0.17 o 
  -8  -1   7        3.52        3.60      0.24 o 
  -7  -1   7        0.06        0.11      0.19 o 
  -6  -1   7        0.25        0.78      0.14 o 
  -5  -1   7        4.36        5.85      0.24 o 
  -4  -1   7        0.03        0.05      0.16 o 
  -3  -1   7       90.09       88.90      1.09 o 
  -2  -1   7      356.70      370.70      3.12 o 
  -1  -1   7      763.81      747.76      6.03 o 
   0  -1   7        8.76       11.05      0.29 o 
   1  -1   7       54.79       58.02      0.89 o 
   2  -1   7      128.76      127.72      1.50 o 
   3  -1   7       14.94       15.44      1.11 o 
   4  -1   7      442.62      412.97      6.27 o 
   5  -1   7       88.47       77.93      1.69 o 
   6  -1   7       21.91       17.74      0.65 o 
   7  -1   7        1.60        0.51      0.35 o 
 -10   0   7        2.15        2.65      0.49 o 
  -9   0   7        3.47        4.41      0.55 o 
  -8   0   7        3.71        5.12      0.28 o 
  -7   0   7       34.25       28.12      0.59 o 
  -6   0   7       34.58       30.86      0.59 o 
  -5   0   7        4.42        3.59      0.24 o 
  -4   0   7        0.20        0.36      0.11 o 
  -3   0   7       15.61       15.28      0.37 o 
  -2   0   7       76.01       80.57      1.43 o 
  -1   0   7       43.60       41.13      0.53 o 
   0   0   7       60.26       57.21      1.56 o 
   1   0   7       67.12       65.33      0.75 o 
   2   0   7      261.50      266.71      2.35 o 
   3   0   7       17.94       19.97      0.52 o 
   4   0   7       97.27       85.62      1.84 o 
   5   0   7        3.73        3.84      0.32 o 
   6   0   7       45.15       45.51      1.09 o 
   7   0   7        0.31        0.52      0.23 o 
 -10   1   7        0.84        1.13      0.40 o 
  -9   1   7       52.14       54.63      1.66 o 
  -8   1   7       50.02       50.42      0.88 o 
  -7   1   7        3.41        3.63      0.23 o 
  -6   1   7       11.40       12.41      0.37 o 
  -5   1   7       42.21       43.34      0.71 o 
  -4   1   7        6.70        4.86      0.19 o 
  -3   1   7       58.30       61.47      0.85 o 
  -2   1   7        5.22        6.13      0.61 o 
  -1   1   7       15.13       17.61      0.32 o 
   0   1   7        0.06       -0.01      0.12 o 
   1   1   7        0.01        0.32      0.19 o 
   2   1   7       85.05       77.89      1.04 o 
   3   1   7       24.72       23.32      0.88 o 
   4   1   7        6.71        7.12      0.39 o 
   5   1   7       26.05       23.72      0.89 o 
   6   1   7       21.12       21.09      0.72 o 
   7   1   7       49.69       55.58      1.30 o 
 -10   2   7       12.46       14.03      0.61 o 
  -9   2   7       26.86       22.69      0.59 o 
  -8   2   7       20.93       16.13      0.47 o 
  -7   2   7        3.59        2.71      0.22 o 
  -6   2   7        7.89        7.25      0.30 o 
  -5   2   7       15.49       13.90      0.38 o 
  -4   2   7       87.85       85.27      1.12 o 
  -3   2   7       82.64       82.21      1.90 o 
  -2   2   7       24.18       20.75      0.51 o 
  -1   2   7        4.53        4.81      0.41 o 
   0   2   7      102.72      100.86      0.93 o 
   1   2   7       20.42       21.54      0.39 o 
   2   2   7      855.60      870.27      7.05 o 
   3   2   7      314.90      318.38      4.16 o 
   4   2   7        0.84        0.91      0.22 o 
   5   2   7       10.57       10.36      0.49 o 
   6   2   7       37.08       34.93      0.97 o 
 -10   3   7        2.04        1.40      0.28 o 
  -9   3   7        0.37        0.58      0.17 o 
  -8   3   7        3.51        3.54      0.28 o 
  -7   3   7        7.20        6.20      0.30 o 
  -6   3   7      123.50      117.36      1.57 o 
  -5   3   7      419.82      419.74      4.01 o 
  -4   3   7       20.24       17.79      0.44 o 
  -3   3   7       34.36       34.61      0.61 o 
  -2   3   7      111.08      101.98      1.24 o 
  -1   3   7      305.15      307.16      3.10 o 
   0   3   7        3.01        2.32      0.16 o 
   1   3   7        0.08        0.89      0.20 o 
   2   3   7      199.59      195.01      2.73 o 
   3   3   7       46.48       46.13      0.82 o 
   4   3   7       19.57       21.87      0.70 o 
   5   3   7        2.00        1.11      0.24 o 
   6   3   7        0.27        0.35      0.22 o 
  -9   4   7       12.05       11.49      0.42 o 
  -8   4   7       13.71       14.33      0.45 o 
  -7   4   7       15.90       14.92      0.45 o 
  -6   4   7      100.29      101.96      1.89 o 
  -5   4   7     1172.58     1200.39     11.18 o 
  -4   4   7       93.62       90.07      1.20 o 
  -3   4   7       10.36        9.79      0.32 o 
  -2   4   7        3.30        3.81      0.49 o 
  -1   4   7        8.83       10.61      0.32 o 
   0   4   7        2.54        2.92      0.18 o 
   1   4   7        9.24        9.80      0.28 o 
   2   4   7       17.26       15.75      0.36 o 
   3   4   7       55.84       54.54      0.93 o 
   4   4   7       55.08       54.03      1.20 o 
   5   4   7        5.04        7.51      0.45 o 
  -9   5   7        4.05        3.99      0.36 o 
  -8   5   7        0.92        0.71      0.18 o 
  -7   5   7       27.43       26.44      0.61 o 
  -6   5   7        8.88        8.31      0.30 o 
  -5   5   7      104.41      103.95      1.38 o 
  -4   5   7       49.49       50.03      1.10 o 
  -3   5   7       32.97       32.17      0.83 o 
  -2   5   7        0.24        0.10      0.24 o 
  -1   5   7        9.38       10.19      0.29 o 
   0   5   7       54.67       50.41      0.71 o 
   1   5   7        9.66        9.12      0.29 o 
   2   5   7       18.67       18.98      0.42 o 
   3   5   7       15.41       15.50      0.48 o 
   4   5   7        0.90        1.10      0.21 o 
   5   5   7       44.98       49.00      1.21 o 
  -9   6   7        4.41        4.11      0.36 o 
  -8   6   7        6.12        5.34      0.39 o 
  -7   6   7       76.60       82.68      1.09 o 
  -6   6   7       51.73       49.47      1.09 o 
  -5   6   7       54.12       57.21      1.18 o 
  -4   6   7        0.33        0.14      0.18 o 
  -3   6   7        0.61        0.86      0.21 o 
  -2   6   7      150.02      112.27      1.80 o 
  -1   6   7       14.81       11.96      0.47 o 
   0   6   7       16.71       12.92      0.39 o 
   1   6   7       10.79        8.87      0.29 o 
   2   6   7       89.03       90.60      1.12 o 
   3   6   7       60.93       61.84      1.08 o 
   4   6   7        1.47        1.88      0.24 o 
  -8   7   7        2.36        2.23      0.24 o 
  -7   7   7       28.18       27.84      0.67 o 
  -6   7   7        1.02        1.28      0.24 o 
  -5   7   7        0.58        0.70      0.35 o 
  -4   7   7        6.95        5.64      0.37 o 
  -3   7   7        2.27        2.12      0.26 o 
  -2   7   7       42.59       37.49      0.74 o 
  -1   7   7        2.10        1.20      0.18 o 
   0   7   7        1.31        1.40      0.15 o 
   1   7   7       26.19       23.07      0.49 o 
   2   7   7       74.60       78.28      1.05 o 
   3   7   7        1.65        1.34      0.23 o 
  -7   8   7        0.01       -0.06      0.21 o 
  -6   8   7       23.49       24.06      0.77 o 
  -5   8   7        1.41        1.48      0.26 o 
  -4   8   7        3.10        3.97      0.33 o 
  -3   8   7        1.54        1.56      0.20 o 
  -2   8   7        0.60        0.73      0.18 o 
  -1   8   7        4.90        4.51      0.29 o 
   0   8   7       35.30       36.23      0.76 o 
   1   8   7       66.68       76.61      1.65 o 
   2   8   7        8.43       10.22      0.36 o 
  -6   9   7        2.04        2.96      0.33 o 
  -5   9   7        3.05        3.07      0.34 o 
  -4   9   7       12.12       15.49      0.62 o 
  -3   9   7        2.59        3.23      0.27 o 
  -2   9   7        1.58        1.42      0.20 o 
  -1   9   7        1.67        1.74      0.31 o 
   0   9   7        9.71       11.15      0.61 o 
   1   9   7       30.09       36.49      0.70 o 
  -4  10   7       31.99       38.72      1.00 o 
  -3  10   7        5.25        5.00      0.33 o 
  -2  10   7        0.30        0.76      0.21 o 
  -2 -11   8        0.74        0.48      0.23 o 
  -1 -11   8        0.35        0.61      0.31 o 
   0 -11   8       24.49       25.13      0.64 o 
   1 -11   8        5.08        4.09      0.42 o 
   2 -11   8        9.41        9.61      0.98 o 
   3 -11   8        0.43        0.58      0.39 o 
  -4 -10   8       14.01       15.00      0.86 o 
  -3 -10   8        0.41        0.36      0.21 o 
  -2 -10   8        8.59        8.74      0.53 o 
  -1 -10   8        0.83        1.52      0.31 o 
   0 -10   8        7.58        7.97      0.35 o 
   1 -10   8        6.65        5.26      0.31 o 
   2 -10   8        0.04       -0.28      0.28 o 
   3 -10   8        0.00        0.35      0.22 o 
   4 -10   8        1.70        1.08      0.44 o 
   5 -10   8       25.40       27.10      0.89 o 
  -5  -9   8        0.61        0.72      0.34 o 
  -4  -9   8        7.86        7.81      0.43 o 
  -3  -9   8        5.10        5.65      0.30 o 
  -2  -9   8        5.69        5.70      0.30 o 
  -1  -9   8        0.26        2.04      0.27 o 
   0  -9   8        0.62        0.63      0.35 o 
   1  -9   8        0.46        0.26      0.21 o 
   2  -9   8        0.06        0.53      0.21 o 
   3  -9   8       45.18       49.77      1.17 o 
   4  -9   8       36.76       37.12      1.01 o 
   5  -9   8        0.29       -0.34      0.64 o 
  -6  -8   8        0.93        1.01      0.35 o 
  -5  -8   8        9.71        9.59      0.47 o 
  -4  -8   8       29.52       29.16      0.66 o 
  -3  -8   8        6.02        5.28      0.37 o 
  -2  -8   8       16.60       15.32      0.55 o 
  -1  -8   8       57.29       48.69      1.38 o 
   0  -8   8        0.34        0.89      0.15 o 
   1  -8   8        0.68        0.58      0.21 o 
   2  -8   8        0.69        0.57      0.32 o 
   3  -8   8       40.57       44.93      1.08 o 
   4  -8   8       70.74       78.62      1.56 o 
   5  -8   8       14.55       16.72      0.67 o 
   6  -8   8       18.59       18.78      0.74 o 
  -7  -7   8       17.74       20.75      0.58 o 
  -6  -7   8        5.04        6.12      0.39 o 
  -5  -7   8        4.38        6.10      0.38 o 
  -4  -7   8       20.45       18.49      0.53 o 
  -3  -7   8        1.65        1.45      0.25 o 
  -2  -7   8        5.77        4.10      0.25 o 
  -1  -7   8      140.14      145.87      1.76 o 
   0  -7   8        8.48        8.88      0.33 o 
   1  -7   8       29.48       30.96      0.62 o 
   2  -7   8       35.09       29.72      0.81 o 
   3  -7   8        2.80        2.66      0.33 o 
   4  -7   8       11.12        8.97      0.61 o 
   5  -7   8        0.01        0.06      0.29 o 
   6  -7   8       37.76       41.77      1.10 o 
  -7  -6   8        0.87        0.62      0.18 o 
  -6  -6   8        0.00       -0.14      0.14 o 
  -5  -6   8        5.23        5.91      0.37 o 
  -4  -6   8       89.55       89.15      1.24 o 
  -3  -6   8       13.85       15.28      0.50 o 
  -2  -6   8       76.86       73.32      1.06 o 
  -1  -6   8        5.59        5.67      0.27 o 
   0  -6   8      151.81      142.27      1.96 o 
   1  -6   8       29.22       23.61      0.60 o 
   2  -6   8        3.25        1.57      0.24 o 
   3  -6   8        1.87        2.26      0.27 o 
   4  -6   8       18.95       19.32      0.85 o 
   5  -6   8        3.59        4.88      0.36 o 
   6  -6   8       25.19       30.04      0.90 o 
   7  -6   8        0.99        1.05      0.29 o 
  -8  -5   8       20.50       23.56      0.63 o 
  -7  -5   8        3.37        3.76      0.26 o 
  -6  -5   8       13.15       12.76      0.71 o 
  -5  -5   8       71.81       68.25      1.04 o 
  -4  -5   8       86.14       87.34      2.34 o 
  -3  -5   8        1.41        1.16      0.18 o 
  -2  -5   8       20.92       20.73      0.42 o 
  -1  -5   8      220.29      206.36      3.60 o 
   0  -5   8        0.54        0.25      0.15 o 
   1  -5   8        2.25        2.13      0.28 o 
   2  -5   8      347.56      355.77     16.61 o 
   3  -5   8        2.77        3.79      0.31 o 
   4  -5   8       13.25       12.08      0.62 o 
   5  -5   8       37.27       36.66      0.95 o 
   6  -5   8       16.10       15.99      0.65 o 
   7  -5   8       27.32       32.58      0.95 o 
  -8  -4   8        0.07        0.13      0.16 o 
  -7  -4   8       14.87       13.46      0.44 o 
  -6  -4   8       24.61       22.28      0.54 o 
  -5  -4   8       16.60       12.91      0.71 o 
  -4  -4   8      116.84      107.13      1.53 o 
  -3  -4   8       30.78       32.35      0.60 o 
  -2  -4   8      303.90      301.50      6.99 o 
  -1  -4   8       15.80       11.63      0.35 o 
   0  -4   8        2.22        2.24      0.18 o 
   1  -4   8      114.57      117.36      1.55 o 
   2  -4   8        0.06        0.04      0.26 o 
   3  -4   8        0.52        0.50      0.20 o 
   4  -4   8        0.42        0.64      0.20 o 
   5  -4   8        1.96        2.42      0.30 o 
   6  -4   8        2.38        3.39      0.26 o 
   7  -4   8       10.04        9.24      0.40 o 
  -9  -3   8        0.69        0.77      0.18 o 
  -8  -3   8       10.54       11.55      0.42 o 
  -7  -3   8        8.89        6.92      0.32 o 
  -6  -3   8        9.76       10.95      0.38 o 
  -5  -3   8       28.85       28.58      0.59 o 
  -4  -3   8      244.80      223.41      2.89 o 
  -3  -3   8        0.87        0.68      0.31 o 
  -2  -3   8       16.45       13.77      0.36 o 
  -1  -3   8       11.11        8.45      0.28 o 
   0  -3   8       15.03       13.62      0.36 o 
   1  -3   8        0.31        0.36      0.14 o 
   2  -3   8       19.74       21.16      0.47 o 
   3  -3   8      157.48      150.83      1.79 o 
   4  -3   8       38.23       37.31      0.96 o 
   5  -3   8       63.70       59.71      0.99 o 
   6  -3   8      104.50       96.94      3.63 o 
   7  -3   8       25.22       29.74      1.61 o 
  -9  -2   8       10.62       11.41      0.43 o 
  -8  -2   8        0.95        0.49      0.16 o 
  -7  -2   8        1.34        1.31      0.18 o 
  -6  -2   8       81.53       74.61      2.99 o 
  -5  -2   8       56.60       47.25      0.99 o 
  -4  -2   8        2.79        1.99      0.24 o 
  -3  -2   8       36.01       32.75      0.74 o 
  -2  -2   8        5.56        4.51      0.24 o 
  -1  -2   8       75.26       71.72      0.96 o 
   0  -2   8       10.50        9.53      0.25 o 
   1  -2   8        0.92        1.05      0.12 o 
   2  -2   8      161.45      167.60      2.75 o 
   3  -2   8        0.00       -0.11      0.15 o 
   4  -2   8       79.59       70.33      1.06 o 
   5  -2   8       59.50       55.51      1.29 o 
   6  -2   8        4.30        5.63      0.39 o 
   7  -2   8        2.96        3.35      0.35 o 
  -9  -1   8        0.14        0.09      0.30 o 
  -8  -1   8        0.04       -0.03      0.19 o 
  -7  -1   8       10.52        6.79      0.38 o 
  -6  -1   8       11.81       11.09      0.47 o 
  -5  -1   8        9.62        6.23      0.34 o 
  -4  -1   8        1.13        1.35      0.22 o 
  -3  -1   8      444.90      450.29      5.02 o 
  -2  -1   8       94.52       94.87      1.00 o 
  -1  -1   8       35.72       31.87      0.47 o 
   0  -1   8        2.54        2.81      0.15 o 
   1  -1   8        7.79        6.91      0.42 o 
   2  -1   8       63.61       67.35      0.97 o 
   3  -1   8        0.01        0.00      0.15 o 
   4  -1   8       60.03       59.51      1.05 o 
   5  -1   8        3.24        2.08      0.55 o 
   6  -1   8       18.14       17.71      0.91 o 
   7  -1   8       11.78       12.90      0.60 o 
  -9   0   8        0.02       -0.12      0.26 o 
  -8   0   8        2.39        1.82      0.25 o 
  -7   0   8       24.05       20.00      0.64 o 
  -6   0   8       37.00       33.32      0.64 o 
  -5   0   8        8.52        9.17      0.27 o 
  -4   0   8        1.81        2.46      0.18 o 
  -3   0   8        9.63       10.17      0.68 o 
  -2   0   8       10.40       12.60      0.34 o 
  -1   0   8       86.39       85.57      0.93 o 
   0   0   8        4.08        5.43      0.27 o 
   1   0   8       19.37       17.64      0.35 o 
   2   0   8        1.93        1.64      0.37 o 
   3   0   8       52.23       46.44      1.01 o 
   4   0   8        5.64        6.05      0.38 o 
   5   0   8       18.80       16.66      0.62 o 
   6   0   8       26.56       25.85      1.24 o 
  -9   1   8        0.72        1.17      0.26 o 
  -8   1   8       13.18       13.29      0.43 o 
  -7   1   8       78.21       78.46      1.15 o 
  -6   1   8       21.66       18.18      0.46 o 
  -5   1   8        4.75        4.54      0.21 o 
  -4   1   8        3.86        3.41      0.22 o 
  -3   1   8      276.39      285.12      6.51 o 
  -2   1   8       80.41       81.10      1.06 o 
  -1   1   8       29.40       28.79      0.45 o 
   0   1   8       65.32       64.25      1.01 o 
   1   1   8      374.27      396.04      3.39 o 
   2   1   8       89.26       87.47      1.52 o 
   3   1   8      347.40      334.22      5.10 o 
   4   1   8        0.01        0.30      0.21 o 
   5   1   8      129.39      120.85      2.07 o 
   6   1   8        1.44        1.64      0.29 o 
  -9   2   8        0.79        0.79      0.18 o 
  -8   2   8        3.36        2.92      0.24 o 
  -7   2   8       69.72       68.59      1.06 o 
  -6   2   8        4.20        4.58      0.26 o 
  -5   2   8       69.01       68.07      1.01 o 
  -4   2   8       81.66       77.23      1.08 o 
  -3   2   8       86.64       86.61      2.68 o 
  -2   2   8      114.97      113.02      1.37 o 
  -1   2   8       38.61       33.84      0.50 o 
   0   2   8      442.64      437.16      3.71 o 
   1   2   8       45.55       45.99      0.75 o 
   2   2   8        5.23        5.41      0.80 o 
   3   2   8        9.04        8.15      0.89 o 
   4   2   8        2.55        2.33      0.28 o 
   5   2   8        2.19        2.40      0.29 o 
   6   2   8       17.79       17.76      0.70 o 
  -9   3   8       12.25       13.26      0.46 o 
  -8   3   8       11.31       10.56      0.40 o 
  -7   3   8       84.36       78.03      2.35 o 
  -6   3   8       22.34       21.55      0.46 o 
  -5   3   8       46.10       43.84      0.89 o 
  -4   3   8      382.94      387.06      3.91 o 
  -3   3   8       40.47       43.79      0.73 o 
  -2   3   8       49.52       48.86      0.98 o 
  -1   3   8       22.85       21.83      0.94 o 
   0   3   8       50.03       41.90      0.61 o 
   1   3   8        1.08        0.60      0.14 o 
   2   3   8        3.90        3.76      0.31 o 
   3   3   8        2.60        3.12      0.37 o 
   4   3   8       11.33       12.74      0.56 o 
   5   3   8        1.34        2.01      0.36 o 
  -9   4   8       24.17       27.95      0.69 o 
  -8   4   8       29.45       29.84      0.68 o 
  -7   4   8       12.14       13.02      0.43 o 
  -6   4   8        0.09       -0.10      0.16 o 
  -5   4   8        0.63        0.75      0.23 o 
  -4   4   8        0.00       -0.21      0.21 o 
  -3   4   8       47.92       48.10      1.00 o 
  -2   4   8       30.85       24.96      0.68 o 
  -1   4   8        0.74        0.47      0.15 o 
   0   4   8        2.38        2.80      0.18 o 
   1   4   8       21.59       20.21      0.74 o 
   2   4   8        1.33        1.16      0.20 o 
   3   4   8        0.15       -0.11      0.20 o 
   4   4   8        0.00        0.03      0.21 o 
   5   4   8        1.83        1.89      0.49 o 
  -9   5   8        3.00        3.48      0.37 o 
  -8   5   8       12.32       13.09      0.45 o 
  -7   5   8       30.52       31.41      0.93 o 
  -6   5   8        0.19       -0.09      0.15 o 
  -5   5   8        7.23        6.35      0.38 o 
  -4   5   8       13.20       11.59      0.49 o 
  -3   5   8        3.48        2.90      0.28 o 
  -2   5   8       10.42       12.65      0.49 o 
  -1   5   8      153.59      129.26      1.63 o 
   0   5   8       12.55       11.40      0.33 o 
   1   5   8        0.39        0.12      0.13 o 
   2   5   8       30.42       31.53      0.79 o 
   3   5   8       38.04       42.77      1.54 o 
   4   5   8        4.10        3.69      0.67 o 
  -8   6   8       15.52       16.94      0.46 o 
  -7   6   8        1.03        0.95      0.50 o 
  -6   6   8        0.28        0.03      0.19 o 
  -5   6   8       10.87        9.72      0.47 o 
  -4   6   8        0.01       -0.04      0.35 o 
  -3   6   8       71.50       68.56      1.33 o 
  -2   6   8       57.55       52.36      0.91 o 
  -1   6   8        1.77        0.90      0.17 o 
   0   6   8        6.84        6.93      0.31 o 
   1   6   8        0.70        0.95      0.32 o 
   2   6   8        2.85        3.71      0.28 o 
   3   6   8       89.07       92.95      1.43 o 
  -7   7   8        2.51        3.01      0.33 o 
  -6   7   8       45.07       49.66      1.16 o 
  -5   7   8       45.01       44.48      1.08 o 
  -4   7   8       26.61       29.40      0.84 o 
  -3   7   8       14.99       14.24      0.66 o 
  -2   7   8        0.86        1.22      0.19 o 
  -1   7   8        5.90        5.90      0.31 o 
   0   7   8        0.27        0.31      0.16 o 
   1   7   8       73.06       81.49      1.24 o 
   2   7   8       13.18       16.76      0.54 o 
  -7   8   8        2.69        3.44      0.47 o 
  -6   8   8      110.96      122.99      2.91 o 
  -5   8   8       46.08       52.82      1.23 o 
  -4   8   8        0.00       -0.12      0.21 o 
  -3   8   8        0.00        0.30      0.19 o 
  -2   8   8       10.22       13.04      0.46 o 
  -1   8   8        1.79        1.23      0.32 o 
   0   8   8       36.38       38.78      0.81 o 
   1   8   8       28.30       35.72      0.91 o 
  -5   9   8       17.77       19.88      0.75 o 
  -4   9   8        9.57        8.73      0.42 o 
  -3   9   8        6.14        6.26      0.35 o 
  -2   9   8        6.49        5.37      0.32 o 
  -1   9   8        0.06        0.44      0.18 o 
   0 -11   9        0.20        0.38      0.25 o 
   1 -11   9       28.17       30.40      1.29 o 
  -3 -10   9        0.47        0.44      0.26 o 
  -2 -10   9        2.01        1.97      0.40 o 
  -1 -10   9       15.14       19.05      1.49 o 
   0 -10   9        0.09        0.12      0.18 o 
   1 -10   9        0.18        0.71      0.24 o 
   2 -10   9        0.11        0.07      0.22 o 
   3 -10   9        0.49        0.42      0.25 o 
  -4  -9   9        0.19        0.68      0.18 o 
  -3  -9   9       25.25       21.17      0.57 o 
  -2  -9   9       32.76       30.94      0.70 o 
  -1  -9   9        7.08        7.85      0.31 o 
   0  -9   9        1.48        1.57      0.20 o 
   1  -9   9        1.57        1.54      0.27 o 
   2  -9   9        0.69        0.77      0.23 o 
   3  -9   9        1.11        1.43      0.27 o 
   4  -9   9      105.93      120.82      2.16 o 
  -5  -8   9       10.72       11.09      0.52 o 
  -4  -8   9       37.66       33.57      0.91 o 
  -3  -8   9       93.75       80.75      1.23 o 
  -2  -8   9       29.93       28.94      0.65 o 
  -1  -8   9        0.11        1.44      0.36 o 
   0  -8   9        1.74        2.62      0.22 o 
   1  -8   9        7.67        6.91      0.42 o 
   2  -8   9       10.44       10.29      0.51 o 
   3  -8   9       10.66       11.55      0.55 o 
   4  -8   9        9.41       11.92      0.58 o 
   5  -8   9        3.32        2.36      0.33 o 
  -6  -7   9        1.02        1.82      0.28 o 
  -5  -7   9        3.92        4.11      0.33 o 
  -4  -7   9        0.50        1.05      0.25 o 
  -3  -7   9       55.43       53.87      0.92 o 
  -2  -7   9       18.88       17.48      0.52 o 
  -1  -7   9       37.79       35.66      0.71 o 
   0  -7   9       14.21       10.91      0.45 o 
   1  -7   9       30.35       28.60      1.14 o 
   2  -7   9        1.56        1.67      0.25 o 
   3  -7   9        0.81        0.61      0.23 o 
   4  -7   9        3.15        3.46      0.50 o 
   5  -7   9        0.03        0.21      0.24 o 
   6  -7   9       50.65       57.68      1.88 o 
  -7  -6   9        4.02        3.78      0.34 o 
  -6  -6   9        1.18        0.91      0.23 o 
  -5  -6   9        0.00        0.11      0.19 o 
  -4  -6   9        0.60        0.82      0.22 o 
  -3  -6   9        6.42        6.26      0.30 o 
  -2  -6   9       22.06       19.78      0.43 o 
  -1  -6   9       12.25       12.90      0.40 o 
   0  -6   9       18.25       18.62      0.47 o 
   1  -6   9       11.63        9.34      0.52 o 
   2  -6   9        4.64        4.88      0.35 o 
   3  -6   9        1.43        1.22      0.24 o 
   4  -6   9        4.91        4.40      0.43 o 
   5  -6   9       32.40       37.01      1.01 o 
   6  -6   9        0.03        0.13      0.27 o 
  -7  -5   9        0.04        0.19      0.16 o 
  -6  -5   9        2.89        3.36      0.30 o 
  -5  -5   9        9.61        8.36      0.70 o 
  -4  -5   9        0.67        0.46      0.21 o 
  -3  -5   9       25.39       25.93      0.48 o 
  -2  -5   9        0.52        0.31      0.36 o 
  -1  -5   9       24.74       22.07      0.51 o 
   0  -5   9      143.22      149.14      6.07 o 
   1  -5   9      103.78       97.77      1.67 o 
   2  -5   9       60.83       56.36      1.18 o 
   3  -5   9        0.52        0.12      0.19 o 
   4  -5   9        9.95       10.41      0.49 o 
   5  -5   9       20.42       22.13      0.75 o 
   6  -5   9       13.78       15.37      0.65 o 
  -8  -4   9        1.31        1.32      0.19 o 
  -7  -4   9        4.16        3.96      0.26 o 
  -6  -4   9       17.24       15.75      0.46 o 
  -5  -4   9       69.41       72.24      1.36 o 
  -4  -4   9       33.60       33.39      0.83 o 
  -3  -4   9        0.01       -0.02      0.21 o 
  -2  -4   9       29.26       27.07      0.56 o 
  -1  -4   9       20.57       17.02      0.43 o 
   0  -4   9      195.44      187.66      2.10 o 
   1  -4   9        0.00       -0.18      0.18 o 
   2  -4   9        0.04       -0.15      0.18 o 
   3  -4   9        0.62        0.33      0.19 o 
   4  -4   9        7.31        6.50      0.40 o 
   5  -4   9        6.23        5.14      0.38 o 
   6  -4   9       51.89       54.72      1.80 o 
  -8  -3   9        0.72        0.99      0.21 o 
  -7  -3   9        7.50        6.44      0.40 o 
  -6  -3   9       13.33       12.80      0.58 o 
  -5  -3   9       11.17       11.25      0.47 o 
  -4  -3   9        8.31        6.00      0.35 o 
  -3  -3   9       48.25       46.45      0.96 o 
  -2  -3   9       58.48       55.89      0.85 o 
  -1  -3   9       89.51       87.65      1.16 o 
   0  -3   9        0.96        1.17      0.94 o 
   1  -3   9       96.69       95.28      1.59 o 
   2  -3   9        7.91        8.73      0.64 o 
   3  -3   9        2.31        2.85      0.28 o 
   4  -3   9       39.78       38.52      1.37 o 
   5  -3   9        0.02       -0.14      0.41 o 
   6  -3   9        0.79        0.18      0.52 o 
  -8  -2   9        2.25        2.34      0.29 o 
  -7  -2   9       13.91       13.81      0.55 o 
  -6  -2   9       30.61       29.92      0.81 o 
  -5  -2   9       63.41       54.43      1.54 o 
  -4  -2   9       44.52       44.23      0.95 o 
  -3  -2   9      211.05      213.66      3.97 o 
  -2  -2   9      402.54      384.33      3.84 o 
  -1  -2   9        4.94        5.36      0.25 o 
   0  -2   9        1.32        1.44      0.16 o 
   1  -2   9        0.65        0.27      0.19 o 
   2  -2   9       66.65       62.79      0.95 o 
   3  -2   9       13.31       14.59      0.46 o 
   4  -2   9       10.10        9.80      1.11 o 
   5  -2   9        0.35        0.37      0.22 o 
   6  -2   9        0.07        0.46      0.23 o 
  -9  -1   9        3.12        3.81      0.51 o 
  -8  -1   9       29.21       30.91      1.90 o 
  -7  -1   9        3.10        2.45      0.39 o 
  -6  -1   9        1.60        1.17      0.22 o 
  -5  -1   9      100.65       92.30      1.57 o 
  -4  -1   9        0.05        0.17      0.31 o 
  -3  -1   9      134.80      125.09      2.09 o 
  -2  -1   9       37.50       31.86      0.73 o 
  -1  -1   9       93.98       99.91      1.15 o 
   0  -1   9        6.10        4.67      0.22 o 
   1  -1   9       11.85       11.13      0.36 o 
   2  -1   9      346.84      352.93     10.44 o 
   3  -1   9        0.01       -0.17      0.43 o 
   4  -1   9        0.42        0.26      0.22 o 
   5  -1   9        3.33        2.58      0.31 o 
   6  -1   9        9.05       13.08      0.80 o 
  -9   0   9       25.50       26.66      0.84 o 
  -8   0   9        0.72        1.24      0.25 o 
  -7   0   9        3.19        3.59      0.48 o 
  -6   0   9       11.86       10.52      0.60 o 
  -5   0   9        0.99        1.16      0.23 o 
  -4   0   9        7.45        7.14      0.30 o 
  -3   0   9       98.04       99.47      1.27 o 
  -2   0   9      119.45      115.72      2.15 o 
  -1   0   9        6.12        6.16      0.22 o 
   0   0   9      131.35      138.43      1.40 o 
   1   0   9       97.17      102.49      1.33 o 
   2   0   9      147.20      149.57      2.26 o 
   3   0   9       11.03        9.95      0.47 o 
   4   0   9       49.49       47.63      1.11 o 
   5   0   9       46.73       44.62      1.57 o 
   6   0   9        5.69        4.65      0.84 o 
  -9   1   9        2.24        2.18      0.31 o 
  -8   1   9       15.15       16.54      0.63 o 
  -7   1   9        5.22        3.62      0.32 o 
  -6   1   9       83.65       76.79      0.98 o 
  -5   1   9      101.00      103.10      2.41 o 
  -4   1   9       47.46       47.18      0.79 o 
  -3   1   9       27.61       26.23      0.54 o 
  -2   1   9       31.53       34.56      0.63 o 
  -1   1   9        2.64        2.33      0.18 o 
   0   1   9        0.03        0.14      0.12 o 
   1   1   9      704.50      708.29      8.45 o 
   2   1   9      180.22      177.32      2.61 o 
   3   1   9        2.91        3.76      0.33 o 
   4   1   9        4.69        4.99      0.37 o 
   5   1   9        4.19        5.02      0.92 o 
  -9   2   9       15.96       20.38      0.73 o 
  -8   2   9        2.50        2.99      0.25 o 
  -7   2   9       77.79       80.77      1.19 o 
  -6   2   9      468.75      477.05      4.83 o 
  -5   2   9        0.11        0.02      0.16 o 
  -4   2   9        1.35        1.11      0.19 o 
  -3   2   9       24.07       22.66      0.51 o 
  -2   2   9       30.94       29.52      0.58 o 
  -1   2   9        0.04        0.02      0.20 o 
   0   2   9        7.12        5.84      0.31 o 
   1   2   9        3.23        3.11      0.23 o 
   2   2   9       51.80       51.67      1.13 o 
   3   2   9       12.04       12.61      0.54 o 
   4   2   9       10.00       12.13      0.55 o 
   5   2   9        0.32        1.17      0.26 o 
  -9   3   9       22.37       26.26      0.67 o 
  -8   3   9        4.50        3.84      0.46 o 
  -7   3   9        7.68        7.30      0.29 o 
  -6   3   9       39.75       38.32      1.01 o 
  -5   3   9        0.24        0.24      0.21 o 
  -4   3   9        0.01       -0.16      0.16 o 
  -3   3   9      101.47      100.06      1.64 o 
  -2   3   9        2.71        2.14      0.25 o 
  -1   3   9       22.04       20.56      0.86 o 
   0   3   9       17.83       18.08      0.92 o 
   1   3   9       20.71       18.99      0.65 o 
   2   3   9       15.62       14.87      0.58 o 
   3   3   9        2.54        2.58      0.30 o 
   4   3   9        3.92        4.68      0.66 o 
  -8   4   9        7.72        8.04      0.32 o 
  -7   4   9       16.40       17.99      0.72 o 
  -6   4   9       38.36       39.10      0.98 o 
  -5   4   9        0.15        0.30      0.19 o 
  -4   4   9       20.69       19.56      0.63 o 
  -3   4   9      105.27       96.57      1.64 o 
  -2   4   9        4.71        6.09      0.36 o 
  -1   4   9       26.41       20.82      0.51 o 
   0   4   9       34.50       36.02      0.70 o 
   1   4   9       21.42       19.74      0.51 o 
   2   4   9        3.09        2.87      0.30 o 
   3   4   9        0.47        0.48      0.23 o 
   4   4   9        9.16        7.27      0.47 o 
  -8   5   9        9.03        9.53      0.36 o 
  -7   5   9       16.36       16.84      0.64 o 
  -6   5   9        0.55        0.91      0.35 o 
  -5   5   9        3.88        3.38      0.32 o 
  -4   5   9       56.73       56.74      1.19 o 
  -3   5   9       59.48       55.09      1.16 o 
  -2   5   9       11.47       10.99      0.66 o 
  -1   5   9        0.96        0.95      0.17 o 
   0   5   9        7.46        7.81      0.33 o 
   1   5   9        6.04        6.40      0.39 o 
   2   5   9        3.98        4.87      0.38 o 
   3   5   9        0.98        1.22      0.29 o 
  -7   6   9        0.47        0.32      0.37 o 
  -6   6   9        3.30        2.54      0.41 o 
  -5   6   9        4.81        4.89      0.66 o 
  -4   6   9        5.09        5.96      0.39 o 
  -3   6   9        3.60        2.65      0.30 o 
  -2   6   9        2.13        1.86      0.21 o 
  -1   6   9       11.68       10.47      0.39 o 
   0   6   9       31.31       36.48      0.75 o 
   1   6   9       17.22       19.98      0.71 o 
   2   6   9       40.06       47.76      1.18 o 
  -6   7   9        5.80        5.20      0.40 o 
  -5   7   9        1.19        1.65      0.28 o 
  -4   7   9        0.90        1.51      0.27 o 
  -3   7   9        7.58        6.20      0.33 o 
  -2   7   9       14.02       13.41      0.47 o 
  -1   7   9        1.85        1.89      0.22 o 
   0   7   9       10.52        9.98      0.40 o 
   1   7   9       43.27       49.77      1.21 o 
  -5   8   9      106.48      133.28      3.34 o 
  -4   8   9       32.53       32.65      0.95 o 
  -3   8   9        2.98        2.02      0.24 o 
  -2   8   9        0.58        1.30      0.22 o 
  -1   8   9        7.02        7.60      0.37 o 
  -1 -10  10        3.09        2.96      0.23 o 
   0 -10  10       18.58       23.76      0.82 o 
   1 -10  10        0.02        0.16      0.25 o 
  -3  -9  10       53.87       56.01      1.02 o 
  -2  -9  10       72.03       66.72      0.99 o 
  -1  -9  10        7.47        5.78      0.66 o 
   0  -9  10       12.24       13.79      0.61 o 
   2  -9  10        1.12        0.99      0.27 o 
   3  -9  10       12.03       13.91      1.09 o 
  -4  -8  10        0.31        0.09      0.33 o 
  -3  -8  10       26.96       27.68      0.57 o 
  -2  -8  10        9.66        8.25      0.32 o 
  -1  -8  10       36.33       38.00      0.79 o 
   0  -8  10        0.04        0.21      0.24 o 
   1  -8  10        0.06       -0.21      0.21 o 
   2  -8  10       24.12       27.19      0.85 o 
   3  -8  10        5.13        7.26      0.46 o 
   4  -8  10        7.11        6.53      0.46 o 
  -5  -7  10       22.27       24.78      0.80 o 
  -4  -7  10        0.06        0.02      0.25 o 
  -3  -7  10        1.28        2.15      0.24 o 
  -2  -7  10        0.13        0.57      0.17 o 
  -1  -7  10        0.16        0.07      0.16 o 
   0  -7  10        4.45        4.72      0.36 o 
   1  -7  10       13.99       12.32      0.56 o 
   2  -7  10        7.28        5.29      0.39 o 
   3  -7  10        2.16        2.42      0.31 o 
   4  -7  10       14.17       15.86      0.66 o 
   5  -7  10        2.76        3.13      0.48 o 
  -6  -6  10        5.35        8.41      0.47 o 
  -5  -6  10        0.63        0.78      0.22 o 
  -4  -6  10        0.18        0.09      0.20 o 
  -3  -6  10        4.72        4.06      0.33 o 
  -2  -6  10        9.95        9.97      0.37 o 
  -1  -6  10        0.32        0.61      0.16 o 
   0  -6  10       83.69       83.24      1.55 o 
   1  -6  10       13.84       13.26      0.55 o 
   2  -6  10        0.04        0.12      0.21 o 
   3  -6  10        0.27        0.63      0.29 o 
   4  -6  10        4.23        3.35      0.34 o 
   5  -6  10        3.07        2.98      0.35 o 
  -7  -5  10       35.63       38.83      1.03 o 
  -6  -5  10        2.51        2.09      0.39 o 
  -5  -5  10       18.26       15.55      1.38 o 
  -4  -5  10        8.43        9.84      0.85 o 
  -3  -5  10       30.35       30.79      1.36 o 
  -2  -5  10       10.30       10.30      0.37 o 
  -1  -5  10       28.58       25.38      1.16 o 
   0  -5  10        5.83        4.99      0.57 o 
   1  -5  10        0.16        0.47      0.29 o 
   2  -5  10       32.65       28.73      0.92 o 
   3  -5  10        2.42        3.33      0.49 o 
   4  -5  10       48.55       51.74      1.21 o 
   5  -5  10        1.73        2.84      0.33 o 
  -7  -4  10       12.84       13.13      1.08 o 
  -6  -4  10        0.02        0.06      0.18 o 
  -5  -4  10        0.70        0.67      0.20 o 
  -4  -4  10       30.86       29.93      0.80 o 
  -3  -4  10       26.56       23.02      0.67 o 
  -2  -4  10        0.66        0.53      0.15 o 
  -1  -4  10        0.56        0.62      0.15 o 
   0  -4  10       60.22       54.14      0.88 o 
   1  -4  10       48.63       52.11      1.62 o 
   2  -4  10        9.00        8.36      0.44 o 
   3  -4  10        2.19        1.91      0.27 o 
   4  -4  10      100.29      104.40      3.22 o 
   5  -4  10        6.82        5.33      0.39 o 
  -8  -3  10        0.06       -0.36      0.41 o 
  -7  -3  10        6.19        6.82      0.42 o 
  -6  -3  10        4.31        3.82      0.32 o 
  -5  -3  10       12.05       11.82      0.61 o 
  -4  -3  10        2.60        1.73      0.25 o 
  -3  -3  10      104.41      102.22      4.60 o 
  -2  -3  10       30.15       28.80      1.61 o 
  -1  -3  10       19.37       19.32      0.65 o 
   0  -3  10       12.40       10.44      0.35 o 
   1  -3  10        9.69       10.33      0.47 o 
   2  -3  10       20.62       21.13      1.44 o 
   3  -3  10        4.61        3.95      0.47 o 
   4  -3  10        0.24       -0.05      0.20 o 
   5  -3  10        4.59        4.07      0.53 o 
  -8  -2  10        2.04        2.78      0.31 o 
  -7  -2  10       16.58       16.31      0.93 o 
  -6  -2  10        0.00        0.00      0.19 o 
  -5  -2  10       27.55       30.96      0.82 o 
  -4  -2  10        1.96        1.49      0.25 o 
  -3  -2  10       67.67       63.37      1.73 o 
  -2  -2  10        2.43        1.35      0.22 o 
  -1  -2  10      141.94      140.41      1.68 o 
   0  -2  10       33.72       33.17      0.63 o 
   1  -2  10       11.23        9.48      0.44 o 
   2  -2  10       41.87       41.33      0.96 o 
   3  -2  10       22.40       19.65      0.65 o 
   4  -2  10        2.45        2.21      0.41 o 
   5  -2  10        6.36        7.19      0.44 o 
  -8  -1  10        2.03        1.78      0.28 o 
  -7  -1  10        0.00       -0.17      0.34 o 
  -6  -1  10        3.82        4.24      0.53 o 
  -5  -1  10        0.34        0.14      0.20 o 
  -4  -1  10       77.65       72.98      2.49 o 
  -3  -1  10       57.98       52.00      1.06 o 
  -2  -1  10       26.86       25.32      0.67 o 
  -1  -1  10       87.92       84.75      1.41 o 
   0  -1  10      255.12      274.52      2.90 o 
   1  -1  10       37.55       38.04      0.92 o 
   2  -1  10       38.78       38.24      0.74 o 
   3  -1  10       31.43       27.25      0.79 o 
   4  -1  10        1.33        0.85      0.23 o 
   5  -1  10       25.28       25.65      1.20 o 
  -8   0  10        7.43        7.48      0.49 o 
  -7   0  10        6.21        5.38      1.11 o 
  -6   0  10       66.09       59.84      1.62 o 
  -5   0  10       47.05       49.03      1.07 o 
  -4   0  10       10.72        8.82      0.43 o 
  -3   0  10       14.71       14.19      1.03 o 
  -2   0  10      105.62      100.70      1.61 o 
  -1   0  10        8.17        8.78      0.32 o 
   0   0  10      147.96      150.28      1.54 o 
   1   0  10       46.93       44.78      1.00 o 
   2   0  10       55.65       53.02      2.00 o 
   3   0  10        1.29        1.24      0.32 o 
   4   0  10       34.97       34.08      0.95 o 
   5   0  10        2.91        3.37      0.41 o 
  -8   1  10       17.94       18.41      0.69 o 
  -7   1  10        2.90        3.55      0.33 o 
  -6   1  10       59.51       62.53      1.75 o 
  -5   1  10      136.67      140.76      2.17 o 
  -4   1  10       93.33       90.63      1.25 o 
  -3   1  10       15.92       16.03      0.44 o 
  -2   1  10        4.21        4.49      0.25 o 
  -1   1  10       11.12       10.11      0.33 o 
   0   1  10        0.18       -0.19      0.27 o 
   1   1  10       65.17       64.03      2.29 o 
   2   1  10        5.72        4.49      0.81 o 
   3   1  10        0.28        0.70      0.24 o 
   4   1  10       11.72       12.30      0.58 o 
  -8   2  10        4.38        4.12      0.42 o 
  -7   2  10        0.05       -0.06      0.21 o 
  -6   2  10       31.84       34.13      0.90 o 
  -5   2  10       33.29       31.99      0.69 o 
  -4   2  10        5.90        5.79      0.33 o 
  -3   2  10       21.71       23.30      0.54 o 
  -2   2  10        0.00        0.27      0.17 o 
  -1   2  10        0.41        0.58      0.19 o 
   0   2  10       74.91       75.12      1.46 o 
   1   2  10        1.40        1.24      0.25 o 
   2   2  10        3.36        2.97      0.32 o 
   3   2  10        9.15        8.58      0.84 o 
   4   2  10        0.42        0.92      0.26 o 
  -8   3  10        9.68       11.93      0.82 o 
  -7   3  10        7.61        7.44      0.35 o 
  -6   3  10       21.46       24.45      0.61 o 
  -5   3  10        0.00       -0.16      0.16 o 
  -4   3  10        0.06        0.05      0.18 o 
  -3   3  10       22.88       22.36      0.68 o 
  -2   3  10       12.79       10.89      0.77 o 
  -1   3  10        4.13        2.91      0.28 o 
   0   3  10        9.62        8.32      0.41 o 
   1   3  10       70.30       68.53      1.37 o 
   2   3  10       21.17       24.83      0.79 o 
   3   3  10        1.20        1.35      0.30 o 
  -8   4  10        3.25        4.26      0.53 o 
  -7   4  10       15.04       16.20      1.05 o 
  -6   4  10       42.76       44.28      1.49 o 
  -5   4  10        0.21        0.43      0.21 o 
  -4   4  10        1.54        1.84      0.45 o 
  -3   4  10       21.84       19.61      0.65 o 
  -2   4  10       94.62       86.62      2.89 o 
  -1   4  10        7.76        6.53      0.38 o 
   0   4  10       21.44       22.51      1.03 o 
   1   4  10       17.12       15.29      0.89 o 
   2   4  10        3.02        2.73      0.31 o 
   3   4  10        7.34        8.08      0.72 o 
  -7   5  10        0.63        1.07      0.57 o 
  -6   5  10       24.38       26.27      0.82 o 
  -5   5  10        1.44        1.22      0.25 o 
  -4   5  10       42.09       43.82      1.06 o 
  -3   5  10        7.84        8.45      0.45 o 
  -2   5  10       37.38       40.58      0.81 o 
  -1   5  10        1.37        1.31      0.25 o 
   0   5  10        0.88        1.76      0.26 o 
   1   5  10      132.12      150.03      3.53 o 
   2   5  10       26.36       31.56      2.26 o 
  -6   6  10        6.12        7.42      0.46 o 
  -5   6  10       18.81       19.80      0.71 o 
  -4   6  10       14.25       13.00      0.61 o 
  -3   6  10        4.47        4.64      0.37 o 
  -2   6  10        5.99        5.56      0.32 o 
  -1   6  10        1.83        1.50      0.21 o 
   0   6  10       23.71       26.46      0.81 o 
  -5   7  10       60.90       60.31      2.00 o 
  -4   7  10        8.50       10.61      0.55 o 
  -3   7  10        0.67        1.34      0.22 o 
  -2   7  10        1.47        1.38      0.22 o 
  -1   7  10        8.94       11.70      0.53 o 
  -1  -9  11       17.07       20.32      0.76 o 
   0  -9  11        3.36        3.27      0.37 o 
   1  -9  11       13.33       14.31      1.21 o 
  -3  -8  11        6.86        8.25      0.57 o 
  -2  -8  11        4.80        5.55      0.32 o 
  -1  -8  11       35.91       37.19      1.01 o 
   0  -8  11        1.04        1.70      0.30 o 
   1  -8  11        2.37        1.97      0.67 o 
   2  -8  11        0.69        1.10      0.28 o 
  -4  -7  11        0.06        0.35      0.22 o 
  -3  -7  11        0.10       -0.15      0.42 o 
  -2  -7  11        1.28        1.48      0.21 o 
  -1  -7  11        0.01        0.02      0.21 o 
   0  -7  11       47.66       50.40      1.18 o 
   1  -7  11       29.39       29.74      0.89 o 
   2  -7  11       13.36       13.06      0.66 o 
   3  -7  11       24.65       29.15      0.92 o 
  -5  -6  11        4.06        4.42      0.67 o 
  -4  -6  11        0.41        1.02      0.24 o 
  -3  -6  11        5.84        6.30      0.39 o 
  -2  -6  11       14.45       14.96      0.56 o 
  -1  -6  11       10.29       10.64      0.39 o 
   0  -6  11        0.20        0.03      0.41 o 
   1  -6  11        3.61        4.37      0.36 o 
   2  -6  11        1.89        1.60      0.27 o 
   3  -6  11       26.11       29.15      0.90 o 
   4  -6  11        4.08        3.71      0.37 o 
  -6  -5  11        3.17        3.81      0.34 o 
  -5  -5  11        5.05        4.69      0.36 o 
  -4  -5  11        1.99        2.64      0.61 o 
  -3  -5  11        0.82        1.02      0.21 o 
  -2  -5  11        0.45        0.17      0.19 o 
  -1  -5  11        2.09        1.66      0.20 o 
   0  -5  11        4.65        3.26      0.32 o 
   1  -5  11        0.91        0.58      0.22 o 
   2  -5  11        0.31        1.07      0.25 o 
   3  -5  11        0.21       -0.09      0.22 o 
   4  -5  11        1.12        1.31      0.28 o 
  -6  -4  11        1.13        0.90      0.23 o 
  -5  -4  11        0.37        0.25      0.36 o 
  -4  -4  11        2.30        0.99      0.22 o 
  -3  -4  11       37.18       32.52      0.85 o 
  -2  -4  11      113.72      105.96      1.79 o 
  -1  -4  11        5.47        6.53      0.34 o 
   0  -4  11        0.89        0.51      0.21 o 
   1  -4  11        8.28        6.96      0.42 o 
   2  -4  11       14.53       14.18      0.86 o 
   3  -4  11        9.42        9.02      0.49 o 
   4  -4  11        0.24        0.54      0.24 o 
  -7  -3  11        0.29        0.10      0.21 o 
  -6  -3  11        6.13        6.41      0.41 o 
  -5  -3  11        0.46        0.56      0.21 o 
  -4  -3  11       41.55       44.18      1.03 o 
  -3  -3  11        0.15        0.28      0.20 o 
  -2  -3  11        7.81        7.15      0.39 o 
  -1  -3  11        0.54        0.50      0.29 o 
   0  -3  11        0.76        0.47      0.21 o 
   1  -3  11       73.18       73.65      2.34 o 
   2  -3  11       10.22        9.44      0.48 o 
   3  -3  11        6.16        6.34      0.41 o 
   4  -3  11        2.87        3.83      0.51 o 
  -7  -2  11        1.27        1.14      0.27 o 
  -6  -2  11        6.21        6.50      0.41 o 
  -5  -2  11       35.35       35.03      0.92 o 
  -4  -2  11        6.18        7.28      0.41 o 
  -3  -2  11        3.55        3.26      0.34 o 
  -2  -2  11        0.86        0.38      0.19 o 
  -1  -2  11       84.03       84.52      1.47 o 
   0  -2  11       18.14       17.51      0.60 o 
   1  -2  11       41.63       46.56      1.06 o 
   2  -2  11        6.92        8.09      0.45 o 
   3  -2  11        3.44        2.93      0.48 o 
   4  -2  11       23.69       26.80      1.25 o 
  -7  -1  11        0.01        0.36      0.23 o 
  -6  -1  11       64.49       68.17      1.99 o 
  -5  -1  11        3.81        3.79      0.54 o 
  -4  -1  11       20.37       24.02      0.72 o 
  -3  -1  11       10.97       10.61      0.50 o 
  -2  -1  11       40.17       38.98      0.90 o 
  -1  -1  11        0.07       -0.10      0.32 o 
   0  -1  11      204.13      218.31      4.08 o 
   1  -1  11      418.05      447.38      5.66 o 
   2  -1  11        7.52        7.22      0.63 o 
   3  -1  11        2.25        2.65      0.45 o 
   4  -1  11       19.86       20.07      1.09 o 
  -7   0  11       80.05       77.85      2.37 o 
  -6   0  11        2.78        4.49      0.38 o 
  -5   0  11       26.58       25.20      0.76 o 
  -4   0  11        0.03       -0.08      0.22 o 
  -3   0  11        7.09        7.36      0.39 o 
  -2   0  11       18.47       17.98      0.58 o 
  -1   0  11       26.63       25.22      0.68 o 
   1   0  11       19.51       21.93      0.95 o 
   2   0  11       20.14       18.92      0.67 o 
   3   0  11        4.03        4.18      0.36 o 
   4   0  11        8.21        8.10      0.48 o 
  -7   1  11       29.75       32.30      0.93 o 
  -6   1  11        8.31        9.62      0.50 o 
  -5   1  11        3.02        4.14      0.34 o 
  -4   1  11        3.26        3.75      0.30 o 
  -3   1  11        2.16        1.22      0.22 o 
  -2   1  11        2.32        2.42      0.25 o 
  -1   1  11       50.52       51.47      3.24 o 
   0   1  11        6.26        6.12      0.56 o 
   1   1  11        4.90        4.80      0.36 o 
   2   1  11        2.99        3.76      0.40 o 
   3   1  11        5.02        6.15      0.43 o 
  -7   2  11        2.95        3.87      0.36 o 
  -6   2  11        4.63        4.17      0.35 o 
  -5   2  11        0.74        1.58      0.24 o 
  -4   2  11        1.28        0.98      0.23 o 
  -3   2  11        8.34        8.36      0.43 o 
  -2   2  11        0.90        0.73      0.22 o 
  -1   2  11        0.55       -0.16      0.28 o 
   0   2  11       15.35       16.00      0.86 o 
   1   2  11        4.14        3.85      0.48 o 
   2   2  11        1.70        1.81      0.29 o 
   3   2  11        3.06        3.44      0.35 o 
  -7   3  11        0.10       -0.16      0.28 o 
  -6   3  11        0.09       -0.09      0.34 o 
  -5   3  11        1.04        0.91      0.25 o 
  -4   3  11        0.17        0.01      0.20 o 
  -3   3  11       11.22       12.23      0.59 o 
  -2   3  11       18.82       18.42      0.64 o 
  -1   3  11        0.48        0.31      0.20 o 
   0   3  11        1.23        1.36      0.40 o 
   1   3  11       12.94       12.86      0.83 o 
   2   3  11        0.60        0.83      0.29 o 
  -6   4  11        0.55        1.18      0.35 o 
  -5   4  11        0.65        0.84      0.24 o 
  -4   4  11        3.80        3.73      0.34 o 
  -3   4  11        6.32        6.84      0.43 o 
  -2   4  11        0.03        0.21      0.20 o 
  -1   4  11        6.72        6.76      0.41 o 
   0   4  11       46.41       51.11      1.74 o 
   1   4  11       15.08       17.56      1.00 o 
  -5   5  11        0.28        0.04      0.23 o 
  -4   5  11       11.49       12.70      0.57 o 
  -3   5  11        0.35        0.44      0.22 o 
  -2   5  11        5.77        5.62      0.41 o 
  -1   5  11        7.91        9.33      0.48 o 
   0   5  11        3.20        3.10      0.54 o 
  -4   6  11       11.76       12.04      0.84 o 
  -3   6  11       17.67       20.61      0.60 o 
  -2   6  11        6.12        8.54      0.49 o 
  -3  -7  12        2.46        3.86      0.36 o 
  -2  -7  12        0.90        0.94      0.22 o 
  -1  -7  12       15.65       16.26      0.65 o 
   0  -7  12        4.26        4.94      0.40 o 
   1  -7  12        1.26        1.08      0.29 o 
  -4  -6  12        3.76        3.33      0.32 o 
  -3  -6  12        1.64        1.75      0.53 o 
  -2  -6  12        6.62        7.94      0.43 o 
  -1  -6  12        1.89        1.70      0.28 o 
   0  -6  12        0.41        0.02      0.23 o 
   1  -6  12        0.02        0.01      0.29 o 
   2  -6  12        2.79        3.05      0.34 o 
  -5  -5  12        0.13        0.33      0.21 o 
  -4  -5  12       10.66        9.67      0.49 o 
  -3  -5  12        0.07        0.38      0.20 o 
  -2  -5  12       19.42       19.54      0.95 o 
  -1  -5  12        0.63        0.66      0.34 o 
   0  -5  12        1.07        1.57      0.26 o 
   1  -5  12        0.00        0.39      0.32 o 
   2  -5  12        4.35        5.34      0.40 o 
   3  -5  12       13.82       13.45      1.43 o 
  -5  -4  12       15.19       16.33      0.64 o 
  -4  -4  12        1.72        0.90      0.24 o 
  -3  -4  12        0.46        0.33      0.20 o 
  -2  -4  12       15.14       15.95      0.60 o 
  -1  -4  12        4.51        4.12      0.48 o 
   0  -4  12        5.95        6.06      0.67 o 
   1  -4  12        3.42        3.05      0.32 o 
   2  -4  12       10.10       11.30      0.56 o 
   3  -4  12        0.12        0.13      0.24 o 
  -6  -3  12        2.50        3.49      0.35 o 
  -5  -3  12       49.22       55.66      1.74 o 
  -4  -3  12        6.13        7.25      0.43 o 
  -3  -3  12        0.76        1.08      0.23 o 
  -2  -3  12        7.09        7.58      0.41 o 
  -1  -3  12       55.71       56.01      1.74 o 
   0  -3  12        5.88        6.24      0.70 o 
   1  -3  12       34.91       36.23      0.97 o 
   2  -3  12       29.60       27.33      0.85 o 
   3  -3  12        7.20        6.52      0.65 o 
  -6  -2  12        0.37        1.37      0.69 o 
  -5  -2  12       10.46       11.79      0.55 o 
  -4  -2  12        9.25        9.13      0.46 o 
  -3  -2  12       16.60       16.45      0.60 o 
  -2  -2  12       14.73       15.73      0.58 o 
  -1  -2  12        3.83        3.29      0.45 o 
   0  -2  12       64.74       69.63      1.97 o 
   1  -2  12       58.65       57.53      1.25 o 
   2  -2  12        0.42        0.12      0.34 o 
   3  -2  12        1.37        1.74      0.43 o 
  -6  -1  12      109.14      115.75      2.91 o 
  -5  -1  12        0.30        0.55      0.24 o 
  -4  -1  12        8.37        8.72      0.46 o 
  -3  -1  12       30.41       33.95      0.88 o 
  -2  -1  12       26.84       27.90      0.77 o 
  -1  -1  12       43.40       47.50      1.04 o 
   1  -1  12       24.81       26.56      1.16 o 
   2  -1  12        2.02        1.77      0.41 o 
   3  -1  12        0.39        0.78      0.41 o 
  -6   0  12       81.18       88.58      1.69 o 
  -5   0  12        0.01       -0.14      0.21 o 
  -4   0  12        0.16        0.13      0.19 o 
  -3   0  12        5.35        5.72      0.36 o 
  -2   0  12        0.67        0.93      0.22 o 
  -1   0  12       75.68       88.59      2.16 o 
   2   0  12        0.20        0.35      0.33 o 
  -6   1  12        0.03       -0.15      0.24 o 
  -5   1  12        2.87        3.31      0.84 o 
  -4   1  12        2.62        2.62      0.29 o 
  -3   1  12       57.03       59.34      1.74 o 
  -2   1  12        0.50        0.30      0.28 o 
  -1   1  12        6.38        8.05      0.59 o 
   1   1  12       51.43       55.47      1.76 o 
   2   1  12        2.33        2.04      0.32 o 
  -6   2  12        1.98        2.40      0.30 o 
  -5   2  12        0.02       -0.06      0.26 o 
  -4   2  12        7.56        7.92      0.62 o 
  -3   2  12        1.48        1.01      0.32 o 
  -2   2  12        0.46        0.44      0.23 o 
  -1   2  12       16.48       17.65      0.63 o 
   0   2  12        8.22        6.60      0.60 o 
   1   2  12        1.91        2.03      0.45 o 
  -5   3  12        3.95        5.13      0.54 o 
  -4   3  12       17.36       19.60      0.70 o 
  -3   3  12        3.28        2.32      0.29 o 
  -2   3  12        0.61        0.91      0.25 o 
  -1   3  12       16.26       18.01      0.93 o 
   0   3  12        6.89        9.88      0.74 o 
  -4   4  12       13.47       15.62      0.64 o 
  -3   4  12        0.36       -0.16      0.21 o 
  -2   4  12        6.20        6.25      0.48 o 
  -1   4  12       46.10       53.31      1.50 o 
  -3  -5  13        1.75        1.32      0.35 o 
  -2  -5  13       10.06       10.91      0.78 o 
  -1  -5  13       11.24       11.93      0.80 o 
   0  -5  13        0.59        0.33      0.37 o 
  -4  -4  13        4.29        4.46      0.41 o 
  -3  -4  13        0.50        0.69      0.25 o 
  -2  -4  13       16.25       17.27      0.64 o 
  -1  -4  13        5.98        5.95      0.62 o 
   0  -4  13       30.65       33.70      1.36 o 
   1  -4  13        4.39        5.71      0.43 o 
  -4  -3  13        4.89        5.68      0.40 o 
  -3  -3  13        4.48        4.86      0.36 o 
  -2  -3  13        0.43        0.42      0.22 o 
  -1  -3  13       60.94       73.00      2.11 o 
   0  -3  13       60.59       66.74      1.99 o 
   1  -3  13        0.22        0.39      0.32 o 
  -4  -2  13        6.33        6.69      0.43 o 
  -3  -2  13        0.37        0.14      0.20 o 
  -2  -2  13        0.07        0.40      0.21 o 
  -1  -2  13       19.74       20.73      1.01 o 
   0  -2  13        2.52        3.40      0.49 o 
  -5  -1  13       50.63       59.10      1.81 o 
  -4  -1  13        2.22        2.47      0.51 o 
  -3  -1  13        3.25        2.90      0.30 o 
  -2  -1  13       24.55       28.19      0.81 o 
  -4   0  13        6.37        7.39      0.43 o 
  -3   0  13        3.17        2.19      0.39 o 
  -2   0  13        1.64        2.56      0.39 o 
  -4   1  13        1.46        1.30      0.37 o 
  -3   1  13        0.87        1.39      0.37 o 
  -2   1  13       43.81       50.42      1.60 o 
  -3   2  13        4.33        4.67      0.51 o 
                                                 
